# Supplementary material for: Systemic infection by Candida albicans requires FASN-α subunit induced cell wall remodeling to perturb immune response
Source: PLoS Pathog. 2025 Mar 26;21(3):e1012865. doi: 10.1371/journal.ppat.1012865 (PMC11940687; doi:10.1371/journal.ppat.1012865)
Supplement: S1 Table — (XLSX) [file ppat.1012865.s008.xlsx]

## Sheet: S1 Table
C. albicans Strains	MIC
	Cerulenin (µM)		S-104 (µM)
	NAa	Serumb	NAa	Serumb
SC5314 (S*)	1.25	50	3.125 ~ 6.25	50
CA16 (R)	12.5	>200	>200	>200
*The isolates, determined to be sensitive (S) or resistant (R), is based on: Wayne, PA, Clinical and Laboratory Standard Institute (CLSI). Performance standards for antifungal susceptibility testing, 2012. MIC minimal inhibitory concentration. a NA, no addition. b Serum corresponds to filtered human serum added at the concentration of 100%.
