# Supplementary material for: Systemic infection by Candida albicans requires FASN-α subunit induced cell wall remodeling to perturb immune response
Source: PLoS Pathog. 2025 Mar 26;21(3):e1012865. doi: 10.1371/journal.ppat.1012865 (PMC11940687; doi:10.1371/journal.ppat.1012865)
Supplement: S2 Table — (XLSX) [file ppat.1012865.s009.xlsx]

## Sheet: S2 Table
Strain	Parent	Genotype	Source or reference
SC5314	-	Wild-type strain	Gifts from Professor White (Seattle BioMed, USA)
FAS2/fas2∆	SC5314	orf19.5951-1∆::FRT/orf19.5951-2	This study
fas2∆/∆	FAS2/fas2∆	orf19.5951-1∆::FRT/orf19.5951-2∆::FRT	This study
fas2∆/FAS2	fas2∆/∆	orf19.5951-1∆::FRT/orf19.5951-2::FRT	This study
