# Supplementary material for: Systemic infection by Candida albicans requires FASN-α subunit induced cell wall remodeling to perturb immune response
Source: PLoS Pathog. 2025 Mar 26;21(3):e1012865. doi: 10.1371/journal.ppat.1012865 (PMC11940687; doi:10.1371/journal.ppat.1012865)
Supplement: S3 Table — (XLSX) [file ppat.1012865.s010.xlsx]

## Sheet: S3 Table
	Strain Name	Description	Source
	pSFS2	Contains SAT1 flipper for gene disruption and constructing the reconstituted strains	Gifts from Professor White (Seattle BioMed, USA)
	pSFS2-fas2	Used to delete FAS2	This study
	pSFS2-FAS2	Used to restore FAS2	This study
