# Supplementary material for: Systemic infection by Candida albicans requires FASN-α subunit induced cell wall remodeling to perturb immune response
Source: PLoS Pathog. 2025 Mar 26;21(3):e1012865. doi: 10.1371/journal.ppat.1012865 (PMC11940687; doi:10.1371/journal.ppat.1012865)
Supplement: S4 Table — (XLSX) [file ppat.1012865.s011.xlsx]

## Sheet: S4 Table
Primers for fas2Δ/Δ and fas2Δ/FAS2 construction
FAS2-1	GTCGCAAGGACGACATAGAT
FAS2-2	ATAATTCTTGTTCAATTTCTGGTTTCAT
FAS2-3	TGCTGTTGCTTTAAGTGAAT
FAS2-4	GTGTCATCCGAAGTAGGAAC
CassetF	GCTTTCGGTCGCTGTTCTCA
CassetR	TGTTAGGCGTCATCCTGTGC
FAS2-5	AGAAAGGCGGTTTCAGGGTGGAGATG
FAS2-6	CCAGACAGTCGAGTTAGACAGA
FAS2-7	GACAGCTCCTTGGCATACGA
FAS2-8	GAGCATTATCGACTGTTGCATTTGATG
FAS2-F	TTAGCTGGTATGGCCAATAGAAC
FAS2-R	TGATTTGAATACATTGGTTGATGG
Yeast primers for RT-qPCR
MKC1 F	TTCTGAGAACCCCGACGAAAATGC
MKC1 R	ACCAACAGACCAGATGTCGATTGC
PKC1 F	ATGCCAAGCCGTTACCACCTAAAC
PKC1 R	CCACTGACGCTGGTCGCAAAG
GSC1 F	ACTGCTTACAACTCCCCAACCTTG
GSC1 R	CAAGAACACCACCAATGGCACAAG
RHO1 F	TGAGACAACAACAACAACAACCAG
RHO1 R	CCAAGTAATCAGCAGCACCAATTC
BCK1 F	TCTGGATGGCACCTGAAGTTATTG
BCK1 R	GAGCACGACACAACCCAAGG
MKK2 F	GACGAATCAGTAAATGTGGACGAG
MKK2 R	TCCATTACCTTCGCCCAAACTAC
CHT2 F	GGGCTTGGTTGAACACCGATGAG
CHT2 R	GCAGAAGTAGTGGTGGCAGATTGG
CHT3 F	CCTCCACAGCACCAACTTCGTC
CHT3 R	GGGTTGTCTCGCTGGATGTAACAC
SWI4 F	ACAATATGCCAGCCTACCCAAACG
SWI4 R	GCTGCTGCTGCTGTTGTTGTTG
SWI6 F	CCATTCACGTTGCCTGCTGTAATC
SWI6 R	GCGTCTGCAAATGCCAGTTTCAC
RIM1 F	AGTGTTGCTGTGAACCGTTACGAC
RIM1 R	AAGCTGCATCAACATGAACAAGGC
KRE1 F	TGCGGCAGATAAAACGTCCAGTTC
KRE1 R	GGGTGGTGGCTAATTTCCCATTGG
SKN1 F	ACAGTCCAACATCAGCAGGGTAC
SKN1 R	TGGCGGAATCAGGTGAATACAGAG
CHS1 F	GGGTCACCTCGTCGTTCATTTCG
CHS1 R	CTTCTTCACGGGAGTTGGCTTCAG
XOG1 F	GTCGCTGGTGAATGGTCTGCTG
XOG1 R	CCCTCATAACGTGCTCCTCTGTTG
CDA2 F	TCCAATGCAGTTTCCTCCCAAATTAC
CDA2 R	AATGGTGTTAGGTTGTTGTTGTTGTTG
Murine primers for RT-qPCR
IL17a F	GCAAGAGATCCTGGTCCTGAAGAG
IL17a R	GGCTGCCTGGCGGACAATC
TNFα F	CCACCACGCTCTTCTGTCTACTG
TNFα R	ACTTCTTTCCCTCACACTGTCCTTC
ILβ F	CTCCTCCGTTCCTTCATTCCTCAG
ILβ R	AGAAAGAAAGTGGGTGGGCATCC
IL6 F	GCCCACCAAGAACGATAGTCAATTC
IL6 R	TCTCTGCCTCACACTCCTCTCTC
CAT F	CTTCGTCCCGAGTCTCTCCATC
CAT R	AACTTGAAGGTGTGTGATCCATAGC
MPO F	GAGACGCTTTTGTGGGCTTCC
MPO R	TCCGTGCCAACTCCAGGTTC
SOD2 F	ACAAGCACAGCCTCCCAGAC
SOD2 R	TACTTCTCCTCGGTGGCGTTG
NOX4 F	ACCAAACACAGAAGCACAAGACC
NOX4 R	TGTAGAAAGCAAAGCAGGGTATCAC
MMP8 F	AACGGAGTGAGAGGTGTGGATG
MMP8 R	TTGCTTGGTCTCTTCTATCATGTGC
iNOS F	GCACCTTTGGCAATGGAGACC
iNOS R	GAATAGGAGGAGACGCTGTTGAATC
GAPDH F	GCAAATTCAACGGCACAGTCAAG
GAPDH R	TCGCTCCTGGAAGATGGTGATG
NGAL F	AGTGACCTGTGGCTGCTCTC
NGAL R	AGAAGATGATGTTGTCGTCCTTGAG
KIM1 F	AGGACAGGCAGGTTACTTAGAGAC
KIM1 R	GCAGAGTTCCAAGATAGAGCAGAG
ICAM1 F	GGAGACGCAGAGGACCTTAACAG
ICAM1 R	GGCTTCACACTTCACAGTTACTTGG
Ly6g F	GTGTGCTCATCCTTCTTGTGGTC
Ly6g R	GTTGTGTTGCAGGAAGTCTCAGG
S100a8 F	TGCCGTCTGAACTGGAGAAGG
S100a8 R	TTCTGCACAAACTGAGGACACTC
F: Forward Sequence; R: Reverse Sequence
