# Supplementary material for: Systemic infection by Candida albicans requires FASN-α subunit induced cell wall remodeling to perturb immune response
Source: PLoS Pathog. 2025 Mar 26;21(3):e1012865. doi: 10.1371/journal.ppat.1012865 (PMC11940687; doi:10.1371/journal.ppat.1012865)
Supplement: S1 Data — (XLSX) [file ppat.1012865.s012.xlsx]

## Sheet: S1 Data
cluster	NS_WT1	NS_WT2	NS_WT3	fas2Δ/Δ_WT1	fas2Δ/Δ_WT2	fas2Δ/Δ_WT3	fas2Δ/Δ_NS1	fas2Δ/Δ_NS2	fas2Δ/Δ_NS3	NS1	NS2	NS3
GMP	0.004702770225586009	0.003464203233256351	0.005069486932960406	0.012744500470992409	0.01811537863473799	0.012002769869969994	0.0035676810073452256	0.0001887148518588413	0.015247678018575852	0.011944218622975424	0.00018489414810021263	0.0033707865168539327
ProEryth	0.0529061650378426	0.02771362586605081	0.030067301809282406	0.09464176871502189	0.07704867050225471	0.08855889820727861	0.10115424973767051	0.0520852991130402	0.09852941176470588	0.1403914702019886	0.023851345104927427	0.1853932584269663
PlasmaCells	0.03703431552648982	0.02461027713625866	0.013897386592081111	0.02438078350972461	0.02783392940444721	0.02292836808494268	0.02161594963273872	0.01302132477826005	0.012461300309597523	0.023513226189731725	0.019876120920772858	0.03152676801057502
BCells	0.5028290102138291	0.5041137413394919	0.5396381435189231	0.4247797417853383	0.43554657129528845	0.38770485496653073	0.5123819517313746	0.5590677486318173	0.5304179566563467	0.49058845600650364	0.8329481371914579	0.45955056179775283
TandNK	0.26724961422587995	0.2707852193995381	0.28432829298138274	0.18895107220036572	0.14982117866583736	0.18765869046703085	0.12067156348373557	0.19852802415550103	0.22825077399380805	0.16140328935025952	0.05454377368956272	0.1634500991407799
Neutrophils	0.03233154530090381	0.07996535796766743	0.044139498295603534	0.06577270460464343	0.07502721194215518	0.07686389166730784	0.017103882476390345	0.016984336667295718	0.030495356037151703	0.027828153336251642	0.020985485809374132	0.02187706543291474
MPs	0.015137041663604967	0.019125288683602772	0.01424700638056114	0.06333462625367096	0.033976053490903435	0.04000923289989998	0.03746065057712487	0.008680883185506699	0.035526315789473684	0.03345631917953849	0.026347416104280298	0.021810971579643092
pDCs	0.004923212579910354	0.003825057736720554	0.0030591731492002447	0.006538482850335235	0.003420929870937646	0.004539509117488651	0.004092339979013641	0.004623513870541612	0.00565015479876161	0.004252391970483397	0.003235647591753721	0.004097818902842036
Erythrocytes	0.08288632522595342	0.06639722863741339	0.06555371034000525	0.11885631960990746	0.17921007619343804	0.17973378471955068	0.18195173137460652	0.14682015474617852	0.04342105263157895	0.10662247514226753	0.01802717943977073	0.10892267019167218
