# Supplementary material for: Systemic infection by Candida albicans requires FASN-α subunit induced cell wall remodeling to perturb immune response
Source: PLoS Pathog. 2025 Mar 26;21(3):e1012865. doi: 10.1371/journal.ppat.1012865 (PMC11940687; doi:10.1371/journal.ppat.1012865)
Supplement: S2 Data — (XLSX) [file ppat.1012865.s013.xlsx]

## Sheet: S2 Data
cluster	NS_WT1	NS_WT2	NS_WT3	fas2Δ/Δ_WT1	fas2Δ/Δ_WT2	fas2Δ/Δ_WT3	fas2Δ/Δ_NS1	fas2Δ/Δ_NS2	fas2Δ/Δ_NS3	NS1	NS2	NS3
ProliferatingCells	0.014925373134328358	0.007662835249042145	0.012345679012345678	0.01485148514851485	0.023255813953488372	0.03868471953578337	0.005633802816901409	0	0.00663716814159292	0.013232514177693762	0.0035211267605633804	0.012422360248447204
Basophils	0.03482587064676617	0.011494252873563218	0.012345679012345678	0.01287128712871287	0.03953488372093023	0.03481624758220503	0.005633802816901409	0.21875	0.033185840707964605	0.052930056710775046	0.01056338028169014	0.037267080745341616
MastCells	0.03482587064676617	0.022988505747126436	0.043209876543209874	0.015841584158415842	0.013953488372093023	0.015473887814313346	0.008450704225352112	0.09375	0.004424778761061947	0.001890359168241966	0	0.003105590062111801
ClassicalMono	0.21393034825870647	0.23754789272030652	0.20987654320987653	0.501980198019802	0.5302325581395348	0.5203094777562862	0.4788732394366197	0.09375	0.3672566371681416	0.30434782608695654	0.24295774647887325	0.2546583850931677
NonClassicalMono	0.03980099502487562	0.1111111111111111	0.05555555555555555	0.07227722772277227	0.06744186046511629	0.05222437137330754	0.17464788732394365	0.28125	0.23008849557522124	0.21361058601134217	0.33098591549295775	0.2080745341614907
MatureDCs	0.04975124378109453	0.022988505747126436	0.05555555555555555	0.01881188118811881	0.020930232558139535	0.029013539651837523	0.028169014084507043	0.09375	0.033185840707964605	0.026465028355387523	0.06338028169014084	0.052795031055900624
cDC1	0.12935323383084577	0.08812260536398467	0.09259259259259259	0.19405940594059407	0.1558139534883721	0.19342359767891681	0.10704225352112676	0.0625	0.11946902654867257	0.1342155009451796	0.045774647887323945	0.14906832298136646
cDC2	0.48258706467661694	0.49808429118773945	0.5185185185185185	0.16930693069306932	0.14883720930232558	0.11605415860735009	0.19154929577464788	0.15625	0.20575221238938052	0.2533081285444234	0.3028169014084507	0.2826086956521739
