# Supplementary material for: Systemic infection by Candida albicans requires FASN-α subunit induced cell wall remodeling to perturb immune response
Source: PLoS Pathog. 2025 Mar 26;21(3):e1012865. doi: 10.1371/journal.ppat.1012865 (PMC11940687; doi:10.1371/journal.ppat.1012865)
Supplement: S3 Data — (XLSX) [file ppat.1012865.s014.xlsx]

## Sheet: S3 Data
cluster	NS_WT1	NS_WT2	NS_WT3	fas2Δ/Δ_WT1	fas2Δ/Δ_WT2	fas2Δ/Δ_WT3	fas2Δ/Δ_NS1	fas2Δ/Δ_NS2	fas2Δ/Δ_NS3	NS1	NS2	NS3
Neutrophils_Elane	0	0.007292616226071103	0.021825396825396824	0.05249569707401033	0.13209606986899564	0.13903192584963955	0.15483870967741936	0.06432748538011696	0.11684782608695653	0.12669683257918551	0.1144578313253012	0.14396887159533073
Neutrophils_Ltf	0.04128440366972477	0.04649042844120328	0.04365079365079365	0.09552495697074011	0.13100436681222707	0.1349124613800206	0.15483870967741936	0.4093567251461988	0.19293478260869565	0.05429864253393665	0.0963855421686747	0.0622568093385214
Neutrophils_Retnlg	0.1536697247706422	0.11759343664539654	0.14087301587301587	0.04561101549053356	0.021834061135371178	0.029866117404737384	0.01935483870967742	0.005847953216374269	0.03260869565217391	0.09502262443438914	0.012048192771084338	0.03501945525291829
Neutrophils_Ccrl2	0.21100917431192662	0.2515952597994531	0.22023809523809523	0.2822719449225473	0.2718340611353712	0.21936148300720906	0.16129032258064516	0.21052631578947367	0.12771739130434784	0.06787330316742081	0.10843373493975904	0.20233463035019456
Neutrophils_Ccl6	0.14220183486238533	0.23427529626253418	0.1388888888888889	0.3313253012048193	0.2849344978165939	0.30072090628218334	0.27741935483870966	0.26900584795321636	0.26358695652173914	0.19457013574660634	0.4578313253012048	0.3151750972762646
Neutrophils_Cers6	0.05504587155963303	0.07839562443026436	0.04365079365079365	0.11015490533562823	0.0665938864628821	0.0690010298661174	0.04516129032258064	0.04093567251461988	0.08423913043478261	0.1425339366515837	0.12650602409638553	0.11284046692607004
Neutrophils_Ifitm6	0.3967889908256881	0.2643573381950775	0.39087301587301587	0.08261617900172118	0.09170305676855896	0.10710607621009269	0.1870967741935484	0	0.18206521739130435	0.3190045248868778	0.08433734939759036	0.12840466926070038
