# Supplementary material for: Systemic infection by Candida albicans requires FASN-α subunit induced cell wall remodeling to perturb immune response
Source: PLoS Pathog. 2025 Mar 26;21(3):e1012865. doi: 10.1371/journal.ppat.1012865 (PMC11940687; doi:10.1371/journal.ppat.1012865)
Supplement: S4 Data — (XLSX) [file ppat.1012865.s015.xlsx]

## Sheet: Sheet1
sample	WT-1	WT-2	WT-3	WT-4	WT-5	WT-6	fas2Δ/Δ-1	fas2Δ/Δ-2	fas2Δ/Δ-3	fas2Δ/Δ-4	fas2Δ/Δ-5	fas2Δ/Δ-6	fas2Δ/FAS-1	fas2Δ/FAS-2	fas2Δ/FAS-3	fas2Δ/FAS-4	fas2Δ/FAS-5	fas2Δ/FAS-6
TAG48:0(16:0)	83.6887	92.0455	92.2053	92.5673	72.7208	85.1461	1022.24	817.131	867.184	1255.07	654.107	810.096	100.492	76.1673	96.232	114.512	75.089	139.803
LPC(18:3)	1288.96	1166.94	1075.78	641.998	747.815	667.332	1816.77	1627.35	2894.32	2066.07	1535.34	1248.62	722.681	560.973	1109.08	842.23	886.856	491.204
TAG46:0(16:0)	35.7967	47.5242	37.873	39.3044	25.605	38.7465	657.199	600.843	556.923	1207.91	521.397	784.779	41.4345	37.4555	40.5458	57.7548	42.0295	55.1487
LPC(18:1)	1426.87	1338.78	1537.51	1203.83	1087.57	1253.75	727.816	625.908	1261.84	675.215	601.46	531.202	1150.86	753.508	1278.57	1365.01	1263.54	813.211
LPC(16:0)	73.4266	67.5935	60.5473	34.7231	38.4282	34.4371	320.268	379.647	360.578	330.784	319.11	321.272	39.3685	31.8744	61.416	37.2774	56.5001	28.8919
FA(20:1)	589.776	460.152	450.709	471.669	310.634	360.747	246.3	255.875	201.226	210.25	257.993	216.637	434.998	586.162	334.497	393.745	299.09	493.045
PE(16:0/16:1)	57.911	61.4165	35.3001	47.8093	43.6059	48.8179	252.741	194.16	210.942	201.665	223.502	316.199	32.195	38.4339	42.9453	31.9709	30.9327	48.7159
PI(16:0/16:1)	45.9516	49.3536	91.2815	73.6799	94.5767	84.2236	208.517	212.847	240.735	164.263	197.113	179.234	90.8801	85.3029	91.1924	82.5236	94.813	101.616
FA(16:1)	672.275	909.139	1025.15	682.294	668.383	728.994	637.049	739.02	554.287	499.42	605.894	591.587	1000.65	868.406	760.642	978.835	801.53	1142.01
TAG46:1(16:0)	17.8811	19.012	19.0797	16.7937	13.8137	14.7614	146.923	136.047	94.319	154.371	101.995	115.919	18.2005	15.7536	17.4035	25.0974	17.3999	26.0083
PC(14:0/14:0)	4.47805	4.56314	0.00640523	0.00640523	2.24349	0.00640523	116.027	89.7142	132.726	135.936	123.139	67.4545	0.00640523	0.00640523	0.00640523	0.00640523	0.00640523	0.00640523
SM(d18:1/20:2)	81.4689	76.8367	53.7181	60.5312	64.3636	64.8542	195.964	162.669	183.879	157.905	136.627	179.769	61.7197	66.3243	93.5917	73.692	54.1923	78.4144
LPC(14:0)	47.1455	48.052	41.2125	39.9781	33.2339	47.297	136.035	155.628	175.663	159.996	135.354	108.782	31.8389	25.0781	32.4013	34.7382	38.1153	25.8632
DAG(16:0/18:1)	26.4302	26.0519	9.18094	16.822	12.1547	18.1717	95.5963	75.8829	92.7491	112.007	64.3809	210.25	9.57508	16.5849	13.9159	12.2601	9.81306	18.0203
PC(18:2/18:3)	250.283	278.395	147.216	130.722	180.669	166.907	325.911	257.386	390.259	274.198	232.988	282.446	181.615	199.304	284.058	195.72	158.709	212.229
LPE(18:1)	287.181	294.577	281.323	211.329	222.184	244.608	167.618	131.847	290.79	144.048	125.403	112.104	256.258	309.637	301.182	336.521	308.557	243.047
DAG(16:0/18:2)	14.2586	10.9531	4.21991	6.09129	5.13166	7.84099	70.9769	44.5312	51.1256	57.4407	41.4377	84.1274	4.75041	5.94426	7.59648	7.75904	5.4761	10.7272
DAG(18:0/18:1)	26.9786	38.7411	7.95706	10.3952	14.5142	12.4843	71.3682	74.0276	54.2953	55.3684	45.9258	120.765	9.73232	12.7901	10.5199	10.1055	9.57237	17.0669
PE(16:0/18:2)	105.51	111.194	40.0958	60.9247	62.5718	64.201	167.425	113.078	146.067	100.473	121.854	136.371	48.6719	70.0403	87.5134	53.7156	53.5466	73.6875
