# Supplementary material for: Systemic infection by Candida albicans requires FASN-α subunit induced cell wall remodeling to perturb immune response
Source: PLoS Pathog. 2025 Mar 26;21(3):e1012865. doi: 10.1371/journal.ppat.1012865 (PMC11940687; doi:10.1371/journal.ppat.1012865)
Supplement: S5 Data — (XLSX) [file ppat.1012865.s016.xlsx]

## Sheet: Sheet1
ID Annotation	Annotation	in set	set	in background	background	RichFactor	p-value	-lg(p-value)	FDR correction	Matching IDs	URL
cal00564	Glycerophospholipid metabolism	3	3	52	2661	0.0576923	7.04529e-06	5.1521	4.22717e-05	C00157 C00350 C04230	https://www.genome.jp/kegg-bin/show_pathway?cal00564/cal:C00157%09red/cal:C00350%09red/cal:C04230%09red
cal04136	Autophagy - other	1	3	3	2661	0.333333	0.00337964	2.47113	0.00675929	C00350	https://www.genome.jp/kegg-bin/show_pathway?cal04136/cal:C00350%09red
cal04138	Autophagy - yeast	1	3	3	2661	0.333333	0.00337964	2.47113	0.00675929	C00350	https://www.genome.jp/kegg-bin/show_pathway?cal04138/cal:C00350%09red
cal00563	Glycosylphosphatidylinositol (GPI)-anchor biosynthesis	1	3	16	2661	0.0625	0.0179368	1.74626	0.0269052	C00350	https://www.genome.jp/kegg-bin/show_pathway?cal00563/cal:C00350%09red
cal00592	alpha-Linolenic acid metabolism	1	3	44	2661	0.0227273	0.0488077	1.31151	0.0585693	C00157	https://www.genome.jp/kegg-bin/show_pathway?cal00592/cal:C00157%09red
cal00590	Arachidonic acid metabolism	1	3	75	2661	0.0133333	0.0822239	1.085	0.0822239	C00157	https://www.genome.jp/kegg-bin/show_pathway?cal00590/cal:C00157%09red
