# Supplementary material for: Systemic infection by Candida albicans requires FASN-α subunit induced cell wall remodeling to perturb immune response
Source: PLoS Pathog. 2025 Mar 26;21(3):e1012865. doi: 10.1371/journal.ppat.1012865 (PMC11940687; doi:10.1371/journal.ppat.1012865)
Supplement: S6 Data — (XLSX) [file ppat.1012865.s017.xlsx]

## Sheet: Sheet1
ID	m/z	Retention time (min)	Ion mode	Metabolites	HMDB	METLIN	Lipidmaps	kegg	PubChem	CAS	Super Class	Class	Sub Class	level	Score	Fragmentation Score	Adducts	Formula	Mass Error (ppm)	VIP	P-value	adj.P-value	log2(FC)	FC	average(F2)	average(WT)	WT-1	WT-2	WT-3	WT-4	WT-5	WT-6	fas2Δ/Δ-1	fas2Δ/Δ-2	fas2Δ/Δ-3	fas2Δ/Δ-4	fas2Δ/Δ-5	fas2Δ/Δ-6	fas2Δ/FAS-1	fas2Δ/FAS-2	fas2Δ/FAS-3	fas2Δ/FAS-4	fas2Δ/FAS-5	fas2Δ/FAS-6
0.57_164.0669m/z	164.067	0.572383	pos	Ammonia aspartate	HMDB0248341				129713638		Organic acids and derivatives	Carboxylic acids and derivatives	Amino acids, peptides, and analogues	*	41	24.7	M+NH4	C4H6N2O4	2.40911	2.66711	0.0327916	0.088967	0.822748	1.76877	253245	143175	131766	150865	132650	176317	165535	101918	363358	280732	279895	347086	122834	125562	127025	167014	138930	139822	357415	286706
0.59_130.0865m/z	130.086	0.587683	pos	Vigabatrin	HMDB0015212	3024		C07500	5665	60643-86-9	Organic acids and derivatives	Carboxylic acids and derivatives	Amino acids, peptides, and analogues	***	55.4	30.1	M+H	C6H11NO2	1.59617	2.72739	0.0228956	0.0706045	0.720693	1.64797	269072	163274	181422	110385	156382	204064	153366	174027	384887	319232	270095	315326	143493	181397	183291	139502	132634	125742	350292	196059
0.59_146.1056n	147.113	0.587683	pos	D-Lysine	HMDB0003405	6919		C00739	57449	923-27-3	Organic acids and derivatives	Carboxylic acids and derivatives	Amino acids, peptides, and analogues	***	68.2	78	M+H-H2O, M+H	C6H14N2O2	0.694468	5.71295	0.023522	0.0718254	0.721496	1.64889	1.18628e+06	719440	832489	477542	679101	877392	674435	775684	1.67011e+06	1.37073e+06	1.23376e+06	1.43569e+06	613624	793765	793347	577057	569402	556834	1.53509e+06	846711
0.59_163.1078m/z	163.108	0.587683	pos	5-Hydroxylysine	HMDB0000450	5439		C16741	3032849	1190-94-9	Organic acids and derivatives	Carboxylic acids and derivatives	Amino acids, peptides, and analogues	***	69.4	85.1	M+H	C6H14N2O3	0.426693	2.4226	0.000556684	0.0222563	-1.95715	0.257537	23995.5	93173.2	116904	61248.5	78095	111813	94717.8	96259.9	8376.61	6891.7	5573.7	7038.59	49480.6	66612.1	64135.6	49585.8	63561.7	63898.5	7312.33	4497.75
0.59_308.1583n	309.166	0.587683	pos	1-Deoxy-1-(N6-lysino)-D-fructose	HMDB0062186					78525-25-4	Organic oxygen compounds	Organooxygen compounds	Carbohydrates and carbohydrate conjugates	***	60.7	31.7	M+H-H2O, M+H	C12H24N2O7	-0.181045	3.55793	0.0128852	0.0544835	-1.4574	0.364148	103874	285251	361630	167192	229149	353394	294751	305392	27773.2	21413.4	15666.4	24749.9	252945	280694	293718	233082	237124	246965	22261.6	12733.6
0.61_338.9887m/z	338.989	0.609217	neg	Fructose-1,6-diphosphate	HMDB0244240						Organic oxygen compounds	Organooxygen compounds	Carbohydrates and carbohydrate conjugates	***	59.3	32.9	M-H	C6H14O12P2	-0.069467	1.80379	0.0206064	0.0664648	1.86498	3.64263	64529.1	17715	13202.6	44102.2	21572.5	7997.84	4588.56	14826.2	82717.8	41004.2	85446.1	124088	29973.8	23944.6	22673.1	23369.9	16119.9	10029.4	116689	97688.3
0.63_259.0224m/z	259.022	0.62725	neg	Galactose 1-phosphate	HMDB0000645	455416		C00446	123912		Organic oxygen compounds	Organooxygen compounds	Carbohydrates and carbohydrate conjugates	***	67.7	75.5	M-H	C6H13O9P	-0.20051	3.06466	0.0315213	0.086886	1.33809	2.52817	236788	93659.8	48779.1	173846	76883.1	133132	74053.7	55264.7	329922	242127	294255	393791	61933.3	98698.6	199758	75303.9	163701	50429.3	426388	328395
0.64_265.1119m/z	265.112	0.636633	pos	Pirlindole	HMDB0256605	320295			68802		Organoheterocyclic compounds	Indoles and derivatives	Carbazoles	*	37	0	M+K	C15H18N2	7.59934	3.17928	0.0232604	0.0712837	0.379501	1.30089	609010	468148	475679	399706	412075	454280	493360	573789	775520	511158	661027	674015	546135	486206	513154	474401	460039	436761	916867	516498
0.64_413.1604m/z	413.16	0.636633	pos	Benzomalvin C; (2S,3S)-6'-Methyl-3-phenyl-13'H-spiro[oxirane-2,7'-quinazolino[3,2-a][1,4]benzodiazepine]-5',13'(6'H)-dione		985535			190865		Unclassified	Unclassified	Unclassified	*	37.1	0	M+NH4	C24H17N3O3	-0.966707	1.06472	0.0038877	0.0395798	2.71033	6.54472	16610.7	2538.04	2692.35	1991.89	2621.32	2889.41	2368.18	2665.07	26131.9	19747.8	16262.2	25937	4365.19	7220.39	5435.82	4238.61	4231.21	4930.34	22351.4	17873.8
0.65_243.1836m/z	243.184	0.654567	pos	2-N,2-N-Dibutylbenzene-1,2-diamine	HMDB0257613				22340974		Organic nitrogen compounds	Organonitrogen compounds	Amines	*	38.3	0	M+Na	C14H24N2	1.73929	1.77764	0.00960106	0.0541955	1.4959	2.8204	68570.8	24312.4	16153.9	6848.39	19277.8	27079.3	43670	32845.1	89698.5	95853.1	75070.1	92416.7	31205.8	27180.3	34063	28807.4	26742.2	27582	93056.9	59374.1
0.65_276.1322n	277.139	0.654567	pos	Saccharopine	HMDB0000279	383		C00449	160556	997-68-2	Organic acids and derivatives	Carboxylic acids and derivatives	Amino acids, peptides, and analogues	***	67.9	84.8	M+H, M+Na, M+K	C11H20N2O6	0.314249	5.33013	0.00503488	0.0442176	1.82506	3.54321	501344	141494	254095	43044.7	120645	143177	161949	126057	713873	425585	438437	862475	294403	273293	184719	256686	141774	212989	622017	350351
0.65_399.1445m/z	399.144	0.654567	pos	S-Adenosylmethionine		3289		C00019	34755	29908-03-0	Unclassified	Unclassified	Unclassified	*	54	78	M+H	C15H22N6O5S	-0.0981174	8.06222	0.00507161	0.0442923	2.00659	4.01832	1.08704e+06	270521	285275	135865	218432	447541	267750	268265	1.77486e+06	1.26675e+06	1.02066e+06	1.54551e+06	433675	480786	536872	367673	331768	351839	1.34118e+06	720837
0.66_145.0620m/z	145.062	0.662317	neg	L-Glutamine	HMDB0000641	5614		C00064	5961	56-85-9	Organic acids and derivatives	Carboxylic acids and derivatives	Amino acids, peptides, and analogues	***	69.3	95.3	M-H	C5H10N2O3	1.01408	1.67627	0.0303972	0.0849048	-0.832203	0.561671	55846.5	99429.2	132933	59594.8	92328.8	108847	103030	99841.4	40288	32441.1	33821.4	28648	110181	89699	84498.4	101527	104907	88689.7	22968.5	17799.9
0.66_247.0590m/z	247.059	0.662317	neg	Dihydrocitrinone	HMDB0251297				15558919		Benzenoids	Benzene and substituted derivatives	Benzoic acids and derivatives	*	36.3	0	M-H2O-H	C13H14O6	-8.28107	1.52564	0.0142906	0.0554775	5.35192	40.8402	35196.1	861.801	1278.57	712.955	718.219	1082.16	591.866	787.045	36928.9	42090.3	67314.6	61620.7	1465.53	1756.67	1809.17	837.512	946.689	861.407	49201.5	96387
0.67_102.0554m/z	102.055	0.670667	pos	L-Homoserine	HMDB0000719	5687		C00263	12647	672-15-1	Organic acids and derivatives	Carboxylic acids and derivatives	Amino acids, peptides, and analogues	***	68.6	76.5	M+H-H2O	C4H9NO3	4.1385	1.77862	0.0028726	0.0358401	0.957312	1.94169	80454.1	41435.1	45931.8	33304.5	38522.2	46137.2	44329.8	40385.1	109629	88230.4	78013.8	100788	55569.9	50493	47693	54047.5	52053.6	48556.4	99326.3	69940.5
0.67_132.0657m/z	132.066	0.670667	pos	cis-4-Hydroxy-D-proline	HMDB0060460	461899		C03440	440014	2584-71-6	Organic acids and derivatives	Carboxylic acids and derivatives	Amino acids, peptides, and analogues	***	68.9	63.5	M+H	C5H9NO3	1.43188	4.50133	0.0220036	0.0690569	-0.862571	0.549972	376525	684625	915163	416999	615715	702585	669652	787639	239033	226488	227961	238452	652763	674450	736361	590186	567297	610232	242581	200593
0.67_162.1125m/z	162.112	0.670667	pos	L-Carnitine	HMDB0000062			C00318			Organic nitrogen compounds	Organonitrogen compounds	Quaternary ammonium salts	**	55.9	22.2	M+H	C7H15NO3	0.177285	2.54616	0.00622929	0.0480754	1.11242	2.16208	162015	74934.8	113279	54194.6	70440.8	65541.6	65285.2	80867.5	194258	175069	211452	213371	91791	86147.8	86481.3	63010.6	48494.8	73752.2	213149	214606
0.67_203.1504m/z	203.15	0.670667	pos	Symmetric dimethylarginine	HMDB0003334	44873			169148	30344-00-4	Organic acids and derivatives	Carboxylic acids and derivatives	Amino acids, peptides, and analogues	**	52.5	0	M+H	C8H18N4O2	0.586563	1.25933	0.00909449	0.0541955	1.03294	2.04618	40582.1	19833.1	26888.6	10905.4	21410.1	20547.6	17283	21963.6	56541.2	41652.3	44649.5	54744.2	21612.8	24292.5	23374.3	17239.6	17392	19010	49527.1	41999.8
0.67_432.1711m/z	432.171	0.670667	pos	a-L-Arabinofuranosyl-(1->3)-b-D-xylopyranosyl-(1->4)-D-xylose	HMDB0038865	93494			78382559	66186-04-7	Organic oxygen compounds	Organooxygen compounds	Carbohydrates and carbohydrate conjugates	**	44.6	0	M+NH4	C15H26O13	-0.143734	1.92818	0.0141712	0.0553844	4.25694	19.1191	53646.1	2805.9	3267.3	1574.83	2346.53	2068.22	3028.77	4549.73	92981.8	49120.4	58246.1	107369	8501.57	5657.94	4167.63	4499.66	3850.95	3135.73	87169	43767.4
0.67_466.1252n	489.114	0.670667	pos	Silyhermin		52898	LMPK12140415		10389806		Lipids and lipid-like molecules	Polyketides	Flavonoids	*	37.1	0	M+H-H2O, M+Na	C25H22O9	-2.50278	1.26018	0.0265804	0.0779773	0.417683	1.33578	93512.3	70005.7	79293.2	42545.4	66302.2	70498.4	70589.2	90806.1	108094	98210.2	89283.1	111739	80756.8	72991.4	74390.7	76925.6	67285.2	71160.4	102186	58526
0.67_622.2082m/z	622.208	0.670667	pos	NeuAc(alpha->6)GalNAc(alpha1->O)Ser	HMDB0255554				4192970		Organic oxygen compounds	Organooxygen compounds	Carbohydrates and carbohydrate conjugates	*	36.4	0	M+Na	C22H37N3O16	2.69154	1.42734	0.0202563	0.0656868	39.8958	1.02288e+12	29498.5	2.88386e-08	2.88386e-08	2.88386e-08	2.88386e-08	2.88386e-08	2.88386e-08	2.88386e-08	46224.4	31240.9	32564.2	66961.6	2.88386e-08	2.88386e-08	2.88386e-08	2.88386e-08	2.88386e-08	2.88386e-08	55417.3	24155
0.68_155.0463m/z	155.046	0.67815	neg	n-formimidoyl-glutamic acid	HMDB0255140				909		Organic acids and derivatives	Carboxylic acids and derivatives	Amino acids, peptides, and analogues	**	59.2	29.2	M-H2O-H	C6H10N2O4	0.297169	1.68851	0.000616913	0.0225261	2.91453	7.5398	38979.7	5169.87	7111.58	4336.25	4571.46	5408.96	5061.17	4529.79	43715	48010.5	47342.6	58426.5	17026.2	19357.7	16188.3	12349.2	9877.6	10772.7	49287.5	55957.6
0.68_245.0431m/z	245.043	0.67815	neg	Glycerophosphoglycerol	HMDB0240316				54575349	185615-51-4	Organic acids and derivatives	Organic phosphoric acids and derivatives	Phosphate esters	***	61.6	33.5	M-H	C6H15O8P	-0.231048	1.59962	0.0452091	0.111621	0.75512	1.68777	106357	63016.2	98638.9	26441.3	41266.1	68521.6	70288.6	72940.7	144314	124120	131348	123812	58778.7	55768.4	78190	42282.8	39183.1	45844.6	106554	105067
0.68_356.9993m/z	356.999	0.67815	neg	thiol-maleimide	HMDB0259015				66618112		Organoheterocyclic compounds	Pyrrolidines	Pyrrolidones	*	36.5	0	2M-H	C8H5NO2S	-4.54396	1.15533	0.0195489	0.0644698	1.83993	3.57991	26566.4	7420.95	3701.13	9189.2	5016.49	12830.5	8375.67	5412.73	40087.2	28923.5	32851.3	44616.3	4628.3	8291.63	19984	7345.04	15361.2	3563.66	51017.8	25080.9
0.68_380.0896n	379.082	0.67815	neg	Tephcalostan C		48317	LMPK12090003		25243040		Lipids and lipid-like molecules	Polyketides	Flavonoids	*	37.7	0	M-H, M+FA-H	C21H16O7	-0.128495	5.39354	0.0138159	0.0551031	5.80935	56.0776	421595	7518.07	6287.83	7856.07	6585.39	11035.7	9253.02	4090.36	589314	551540	487919	869333	17149.1	14316.8	7811.24	15880.6	8344.12	11049.4	785106	766921
0.68_394.0874n	439.086	0.67815	neg	9-Hydroxy-4-methoxypsoralen 9-glucoside	HMDB0039047	93653			14034001	115356-06-4	Phenylpropanoids and polyketides	Coumarins and derivatives	Coumarin glycosides	*	37.2	0	M-H2O-H, M+FA-H	C18H18O10	-6.50853	6.19992	0.0145405	0.0558705	6.32664	80.2617	545674	6798.69	8376.94	3664.46	5964.3	9589.07	8502.85	4694.5	878571	657178	583271	1.11488e+06	18497.4	21649.8	10953.8	16166.9	6719.72	10591.6	985350	527470
0.68_435.0439m/z	435.044	0.67815	neg	4-iodo-SAHA		64756			46205754	1219807-87-0	Unclassified	Unclassified	Unclassified	*	38.2	0	M+FA-H	C14H19IN2O3	4.28869	2.83033	0.0110473	0.0541955	4.70683	26.1153	117041	4481.71	3955.72	5083.03	5175.74	3614.37	5336.46	3724.93	165195	166391	152707	207654	5565.43	4735.08	2569.58	8019.08	5904.67	7795.87	210594	315025
0.68_451.0180m/z	451.018	0.67815	neg	Bis(2-furanylmethyl) disulfide	HMDB0029988	349711			20499	4437-20-1	Organoheterocyclic compounds	Heteroaromatic compounds	Unclassified	*	36	0	2M-H	C10H10O2S2	1.81994	1.07041	0.0122325	0.0542826	4.19523	18.3186	16936	924.528	357.84	2.88386e-08	1557.09	1720.5	614.43	1297.3	23671.5	22294.1	19767.2	33055	1248.38	1579.87	2013.72	643.448	2.88386e-08	1511.7	29268.6	25982
0.68_474.1463m/z	474.146	0.67815	neg	TS-943	HMDB0259310				9804966		Organic acids and derivatives	Carboxylic acids and derivatives	Amino acids, peptides, and analogues	*	36.8	0	M-H	C21H25N5O6S	2.18654	1.71151	0.0117911	0.0541955	4.23388	18.8159	43315.2	2302.06	3822.76	180.549	377.604	2848.48	3732.99	2849.97	65589.5	58718.7	51051.3	78846.4	3407.72	2277.79	1255.36	2016.04	1452.66	1485.88	66764.6	29438.1
0.68_488.1620m/z	488.162	0.67815	neg	Pevonedistat	HMDB0256358				49831043		Benzenoids	Indanes	Unclassified	*	37.2	0	M+FA-H	C21H25N5O4S	2.35981	2.63435	0.0211755	0.0675332	9.1865	582.656	103710	177.995	2.88386e-08	2.88386e-08	435.565	282.352	2.88386e-08	350.056	130423	121453	114596	250512	3650.88	1625.18	2.88386e-08	1796.99	2.88386e-08	210.043	195185	87883.2
0.68_537.0627m/z	537.063	0.67815	neg	3-(5-Acetamido-2-hydroxyphenyl)sulfanyl-2-oxopropanoic acid	HMDB0255408				91072485		Benzenoids	Benzene and substituted derivatives	Anilides	*	38.2	0	2M-H	C11H11NO5S	-3.07486	2.30006	0.0164751	0.0591766	9.55945	754.538	74739.9	99.0538	2.88386e-08	159.244	2.88386e-08	2.88386e-08	435.079	2.88386e-08	128195	89011.6	78044.7	152523	357.091	308.116	479.025	197.391	2.88386e-08	178.428	140878	59587.1
0.69_148.0968m/z	148.097	0.686417	pos	(2R,3R,4R)-2-Amino-4-hydroxy-3-methylpentanoic acid	HMDB0029449	86276	LMFA01050440		354197		Organic acids and derivatives	Carboxylic acids and derivatives	Amino acids, peptides, and analogues	***	67.4	40.3	M+H	C6H13NO3	-0.16292	2.65776	0.0116086	0.0541955	1.74963	3.36272	135897	40412.9	49705.3	30070.2	41062.8	38914.8	36696	46028.3	201348	131670	153891	230113	52263.8	46096	45329.1	41554	37206.6	41638.3	225477	146737
0.69_157.0608m/z	157.061	0.686417	pos	(2R,4R)-4-Aminopyrrolidine-2,4-dicarboxylic acid	HMDB0242605				3331970		Organic acids and derivatives	Carboxylic acids and derivatives	Amino acids, peptides, and analogues	***	62	33.6	M+H-H2O	C6H10N2O4	0.450948	3.10726	0.00409117	0.0405516	3.30851	9.90744	134224	13547.8	17893.4	8887.03	12796.8	15277.8	13016.4	13415.5	212815	133810	163913	216268	38219	40321.2	34896	35482.2	20790.1	24951.6	206604	177061
0.69_184.9858m/z	184.986	0.6944	neg	3-Phosphoglyceric acid	HMDB0000807			C00597	724	820-11-1	Organic oxygen compounds	Organooxygen compounds	Carbohydrates and carbohydrate conjugates	***	71	83.9	M-H	C3H7O7P	0.597582	2.07564	0.0219263	0.0689514	1.51401	2.85603	95905.6	33580.1	20136.3	46202.8	52875.5	23654.4	29897	28714.4	123211	89516.4	84868.6	189191	50859.2	37787.1	28423.7	76940.5	45146	39467.5	121930	58185.1
0.69_201.0536m/z	201.054	0.6944	neg	Aspartyl-Serine	HMDB0028762				13932398		Organic acids and derivatives	Carboxylic acids and derivatives	Amino acids, peptides, and analogues	**	57.3	0	M-H2O-H	C7H12N2O6	8.51046	2.31963	0.0126488	0.0543404	1.59778	3.02677	116980	38648.4	55563.7	34380.4	37846.9	38240.2	31095.5	34763.6	119294	143725	138526	208481	46545	45308.6	46085.9	31421.3	31836.6	39701.8	177767	216465
0.69_203.0506m/z	203.051	0.6944	neg	L-Cystathionine	HMDB0000099	39		C02291	439258	56-88-2	Organic acids and derivatives	Carboxylic acids and derivatives	Amino acids, peptides, and analogues	**	55.6	2.49	M-H2O-H	C7H14N2O4S	4.60437	1.40317	0.00910176	0.0541955	1.58594	3.00204	41518.7	13830.2	19625.9	12060.9	13611.6	14133.1	10853.1	12696.5	42972.3	49916.6	48980.9	71672.5	18317	17252.9	17110.7	10522.3	10394.7	13467.1	59459.7	74881
0.69_210.0741n	191.056	0.6944	neg	Sedoheptulose	HMDB0003219			C08355		470-46-2	Organic oxygen compounds	Organooxygen compounds	Carbohydrates and carbohydrate conjugates	**	54.3	0	M-H2O-H, M-H	C7H14O7	0.715559	1.03202	0.00100804	0.0251794	0.826659	1.77357	29147.3	16434.2	22925.7	11793.3	14638.2	17386.4	15364.9	16496.9	29634.2	26338.6	26739.3	40406.9	25914.3	25850.5	26430.4	17359.3	17009.4	18363.2	34594	29815.3
0.69_279.1913m/z	279.191	0.686417	pos	hydroxyisovaleroyl carnitine	HMDB0062555	849191	LMFA07070073		57357187		Lipids and lipid-like molecules	Fatty Acyls	Fatty acid esters	*	38.8	2.66	M+NH4	C12H23NO5	-0.743099	1.02417	0.00681106	0.0495522	0.979713	1.97207	29951.7	15187.9	19666.1	11732.1	12314.5	14439.7	16044	16931.1	31826	33472.9	44897.1	32911.1	19474.4	17128.5	15406.4	15305.8	11248.3	14938.9	35912.3	27765.8
0.69_342.1162n	365.105	0.686417	pos	Trehalose	HMDB0000975	5913		C01083	7427	99-20-7	Organic oxygen compounds	Organooxygen compounds	Carbohydrates and carbohydrate conjugates	***	65.8	55.9	M+Na, M+K	C12H22O11	-0.0709507	10.0865	0.013771	0.0550839	6.05839	66.6435	1.44155e+06	21630.8	13947.3	28244.2	27818	20449.6	20810.5	18515.3	2.23778e+06	1.60159e+06	1.76583e+06	2.92824e+06	52351.6	63522.6	18501.1	58419.3	31722.5	30786.7	2.70019e+06	2.42606e+06
0.69_349.1615m/z	349.162	0.6944	neg	Glabrin A	HMDB0301777				161850	162157-00-8	Organic acids and derivatives	Carboxylic acids and derivatives	Amino acids, peptides, and analogues	**	54.6	27.7	2M-H	C7H13NO4	-0.308846	1.24225	0.0391324	0.100433	-1.29341	0.407987	17409	42670.5	53336.7	35783	36590.9	44751.3	43062.8	42498.6	1717.52	1556.37	1113.76	385.881	45202.3	54478.3	47933.8	36786	41717.1	47727.6	1344.87	347.921
0.69_387.1146m/z	387.115	0.6944	neg	Melibiose	HMDB0000048				6602503	13299-20-2	Organic oxygen compounds	Organooxygen compounds	Carbohydrates and carbohydrate conjugates	***	72.3	85	M+FA-H	C12H22O11	0.560871	4.27183	0.0161993	0.0586669	6.56816	94.8885	264584	2788.36	2930.14	1767.7	2488.81	3927	3170.96	2445.57	374004	310651	301873	582311	9877.91	8786.26	3391.31	7604.89	2817.28	5322.75	512279	381856
0.69_441.1002m/z	441.1	0.686417	pos	Setipiprant	HMDB0258261						Benzenoids	Naphthalenes	Naphthalenecarboxylic acids and derivatives	*	36.6	0	M+K	C24H19FN2O3	-2.27419	3.01609	0.016849	0.0598617	11.3003	2521.85	129303	51.2733	2.88386e-08	2.88386e-08	2.88386e-08	307.64	2.88386e-08	2.88386e-08	209274	148472	145020	273055	2.88386e-08	2.88386e-08	2.88386e-08	446.39	2.88386e-08	2.88386e-08	220325	123148
0.69_490.1765m/z	490.177	0.686417	pos	4-O-Methyl-a-D-glucosyl-(1->2)-b-D-xylosyl-(1->4)-D-xylose	HMDB0039742	94294			78382737	10365-86-3	Organic oxygen compounds	Organooxygen compounds	Carbohydrates and carbohydrate conjugates	**	44.7	0	M+NH4	C17H28O15	-0.220654	2.44675	0.0222623	0.0694731	41.433	2.96871e+12	85613.7	2.88386e-08	2.88386e-08	2.88386e-08	2.88386e-08	2.88386e-08	2.88386e-08	2.88386e-08	158061	79916.7	89193.4	186511	2.88386e-08	2.88386e-08	2.88386e-08	2.88386e-08	2.88386e-08	2.88386e-08	139351	40542.6
0.69_499.0412m/z	499.041	0.6944	neg	(S)-Spirobrassinin	HMDB0035974	91160					Organoheterocyclic compounds	Indoles and derivatives	Indolines	*	37.1	0	2M-H	C11H10N2OS2	3.04366	1.40729	0.011085	0.0541955	39.8076	9.62255e+11	27750.1	2.88386e-08	2.88386e-08	2.88386e-08	2.88386e-08	2.88386e-08	2.88386e-08	2.88386e-08	41017.2	40524.6	34987.7	49618.6	352.556	2.88386e-08	2.88386e-08	2.88386e-08	2.88386e-08	2.88386e-08	50475.1	53127.6
0.70_116.0709m/z	116.071	0.702167	pos	D-Proline	HMDB0003411	58150		C00763	8988	344-25-2	Organic acids and derivatives	Carboxylic acids and derivatives	Amino acids, peptides, and analogues	***	70.9	89.2	M+H	C5H9NO2	2.91485	3.81069	0.00215114	0.0319206	1.27936	2.42731	287950	118629	163774	86566	88398.6	124704	123034	125300	413234	239567	287728	385552	154001	247621	283578	123716	93035.6	104674	407224	325808
0.70_166.0842n	189.073	0.702167	pos	Rhamnitol	HMDB0240555				445052		Organic oxygen compounds	Organooxygen compounds	Carbohydrates and carbohydrate conjugates	*	41.2	10.7	M+H, M+Na	C6H14O5	0.279241	2.83768	0.00860901	0.0541955	1.53952	2.90697	164966	56748.2	62595.4	53075.5	64202.7	53651.5	49783.6	57180.7	223947	175523	206285	252935	74015.6	57088.8	56515.4	58989.4	51211.8	61051.2	252286	324074
0.70_183.0566n	206.046	0.702167	pos	Choline sulfate	HMDB0250194	63302		C00919	485	4858-96-2	Organic acids and derivatives	Organic sulfuric acids and derivatives	Sulfuric acid esters	**	53.8	0	M+Na, M+K, M+H	C5H13NO4S	0.429759	1.44939	0.00564613	0.0463141	1.99263	3.97961	36251.9	9109.41	11447.7	4917.68	9365.98	10546.9	7413.78	10964.5	53303.1	40375.5	46726.6	51647.9	13930.6	11527.9	11865.2	11327.8	9393.8	7878.7	48635.7	33881.7
0.70_204.1111n	205.118	0.702167	pos	Valylserine	HMDB0029136	23667			6992639	13588-94-8	Organic acids and derivatives	Carboxylic acids and derivatives	Amino acids, peptides, and analogues	***	54.5	34.7	M+H, M+K, M+Na, M+H-H2O	C8H16N2O4	0.370025	1.86001	0.0235606	0.0719032	-1.21884	0.429627	38794.5	90298.2	140065	48747.8	80559.8	84849.7	89069.6	98497.9	12099.4	13221.8	21017.6	14299	89868.9	82260.7	76943.4	66777.2	54050.1	62747.9	34683	13052.1
0.72_113.0843n	131.118	0.717433	pos	2-Acetylpyrrolidine	HMDB0037293	357571			550747	60026-20-2	Organoheterocyclic compounds	Pyrrolidines	Unclassified	**	55.7	19.3	M+H, M+NH4	C6H11NO	1.76217	4.59089	0.0321657	0.0878284	0.993967	1.99165	611797	307181	466491	222718	348181	310320	217834	277540	920903	442491	579325	1.00642e+06	353521	368129	365055	329233	323018	399941	1.05803e+06	529973
0.72_134.0813m/z	134.081	0.717433	pos	L-2-Amino-5-hydroxypentanoic acid	HMDB0031658	87840			95562		Organic acids and derivatives	Carboxylic acids and derivatives	Amino acids, peptides, and analogues	***	62.6	38.5	M+H	C5H11NO3	1.07044	2.02898	0.00321282	0.0370126	0.928345	1.90309	109723	57655.3	64176.7	50319.9	59608.7	50568.6	59404	61853.6	111957	88659.4	131634	162495	86429.9	77163.9	76884.3	75907.8	72454.8	69016.4	174473	113889
0.72_176.1028m/z	176.103	0.717433	pos	D-Citrulline	HMDB0250742				833		Organic acids and derivatives	Carboxylic acids and derivatives	Amino acids, peptides, and analogues	**	60.6	8.19	M+H	C6H13N3O3	-0.872791	3.85237	0.0105362	0.0541955	3.67328	12.7576	215144	16864	19403.4	6002.15	16479.1	18879.5	17581	22839.1	356866	199347	264232	397075	40129.7	33216.2	35992	34609.2	24132.4	29014.7	402882	322864
0.72_246.1217n	229.118	0.717433	pos	Valylglutamic acid	HMDB0029126	23976			7009623	3062-07-5	Organic acids and derivatives	Carboxylic acids and derivatives	Amino acids, peptides, and analogues	**	44.6	0	M+H-H2O, M+NH4	C10H18N2O5	0.431016	1.04264	0.0434071	0.108493	-1.37595	0.385299	11652.3	30242.2	35006.9	18645.4	22059.7	36138	30498.6	39104.4	482.882	2.88386e-08	414.204	2.88386e-08	30281.8	38734.7	58121.2	16541.7	19482.2	18568.5	546.045	219.28
0.72_272.1353m/z	272.135	0.717433	pos	Aspartyl-Arginine	HMDB0028747	85662			18218189		Organic acids and derivatives	Carboxylic acids and derivatives	Amino acids, peptides, and analogues	**	53.6	0	M+H-H2O	C10H19N5O5	-0.17927	1.23765	0.0207342	0.0666119	-1.3798	0.384271	14551.4	37867.6	53384.2	20055.7	34960.7	40209.4	35586.8	43008.5	3771.46	2593.62	3637.67	2747.11	34667.8	39890.7	41171.5	26609.4	28709.7	29617.1	4168.95	1428.07
0.72_293.1818m/z	293.182	0.717433	pos	Glutamyllysine	HMDB0004207	23795			7015704	5891-53-2	Organic acids and derivatives	Carboxylic acids and derivatives	Amino acids, peptides, and analogues	*	38.9	0	M+NH4	C11H21N3O5	-0.453446	1.32665	0.0133899	0.0547932	39.6138	8.41297e+11	24261.9	2.88386e-08	2.88386e-08	2.88386e-08	2.88386e-08	2.88386e-08	2.88386e-08	2.88386e-08	42773.4	26274.3	33322.9	43200.5	2.88386e-08	2.88386e-08	2.88386e-08	2.88386e-08	2.88386e-08	2.88386e-08	46649.9	36547.9
0.72_318.1296m/z	318.13	0.717433	pos	N-(1-Deoxy-1-fructosyl)histidine	HMDB0037839	92647			131752243	25020-13-7	Organic acids and derivatives	Carboxylic acids and derivatives	Amino acids, peptides, and analogues	*	38.3	0	M+H	C12H19N3O7	-0.0311085	1.68118	0.00756128	0.0518569	-1.67636	0.312871	17763.3	56775.3	79386.9	31180.7	48373.4	57509	58317.8	65883.9	3293.42	454.03	5317.35	3583.71	36641.3	57290.1	45492.3	24339.9	32717.8	32445.4	4012.99	4341.94
0.72_348.0703m/z	348.07	0.717433	pos	Adenosine monophosphate	HMDB0000045	5111		C00020	6083	61-19-8	Nucleosides, nucleotides, and analogues	Purine nucleotides	Purine ribonucleotides	***	64.7	62.4	M+H	C10H14N5O7P	-0.301636	3.85026	0.0310206	0.086044	-0.557602	0.67943	489635	720656	1.07086e+06	397350	662237	685777	756627	751077	485751	383476	567543	457255	526796	516992	836186	554020	804335	722945	678196	399944
0.73_166.0180m/z	166.018	0.726933	neg	L-Cysteine	HMDB0000574	5556		C00097	5862	52-90-4	Organic acids and derivatives	Carboxylic acids and derivatives	Amino acids, peptides, and analogues	**	55	1.82	M+FA-H	C3H7NO2S	0.495386	1.36736	0.00844205	0.054063	2.26125	4.79407	32111.6	6698.19	9565.07	4232.39	6784.67	7033.45	5686.41	6887.19	43938.4	42155.4	34837	53885.7	9015.81	8837.18	11160.3	5069.78	5853.24	7633.9	41915.6	22896.2
0.73_166.0843n	211.082	0.726933	neg	(2R,3R,4R)-Hexane-1,2,3,4,6-pentol	HMDB0242546				14048461		Organic oxygen compounds	Organooxygen compounds	Carbohydrates and carbohydrate conjugates	*	41	10.7	M-H, M+FA-H	C6H14O5	0.823528	2.07479	0.0071195	0.0504485	1.45574	2.74298	89632.5	32677.1	45434.3	22798.7	36894	34140.9	25248.8	31545.7	114618	92468.8	97323.8	146438	48571.1	38376.3	43292.2	29455	27923.5	32452.1	118658	132460
0.73_169.9980n	338.989	0.726933	neg	Dihydroxyacetone phosphate	HMDB0001473	6262		C00111	668	57-04-5	Organic oxygen compounds	Organooxygen compounds	Carbohydrates and carbohydrate conjugates	***	64.9	32.6	M+FA-H, 2M-H	C3H7O6P	-0.252375	3.78616	0.00347166	0.0381375	1.77824	3.43006	256507	74782.1	58873.5	122571	94275.3	47801.1	48203	76968.5	267974	247056	269763	457391	153517	143343	100665	134282	87394.2	74544.4	276738	192481
0.73_221.0901n	204.087	0.7329	pos	Aldehydo-N-acetyl-D-glucosamine	HMDB0062641						Organic oxygen compounds	Organooxygen compounds	Carbohydrates and carbohydrate conjugates	***	64.4	47	M+H-H2O, M+Na, M+H	C8H15NO6	0.850788	1.05128	0.0221485	0.0692671	0.467009	1.38224	57408.4	41532.8	46598.2	34054.7	41867.6	46271.9	39922.7	40481.7	68523.2	51656.9	58320.1	77449.9	47460.6	41039.5	39917.8	47218.4	43770.9	42759.9	72830.1	57516.4
0.74_199.0379m/z	199.038	0.74495	neg	Diethylphosphate	HMDB0012209	62856		C06608	654	598-02-7	Organic acids and derivatives	Organic phosphoric acids and derivatives	Phosphate esters	*	43.4	21.4	M+FA-H	C4H11O4P	1.08702	1.4191	0.0319214	0.087423	-1.09858	0.466977	28072.8	60116.1	77533.1	55548.4	53589.4	65829.5	49620.2	58576	9188.07	8374.5	6759.22	11049.8	65098.4	67967.1	74794	45386.6	44557.3	59228.7	10010.1	7027.69
0.75_136.0619m/z	136.062	0.74895	pos	FAPy-adenine	HMDB0004816	7080		C06502	114926	5122-36-1	Organoheterocyclic compounds	Diazines	Pyrimidines and pyrimidine derivatives	***	62.9	36.7	M+H-H2O	C5H7N5O	0.661124	1.67316	4.16866e-05	0.0115522	1.04654	2.06558	58697.2	28416.9	29920.8	20904.7	27754.5	32208.9	30673.6	29038.9	62836.1	58886.2	61216.2	73886.5	48350.3	47008.1	49902.7	54941.2	53886.2	46255.1	77259.4	65059.1
0.75_146.1177m/z	146.118	0.74895	pos	4-Trimethylammoniobutanoic acid	HMDB0001161			C01181	725		Lipids and lipid-like molecules	Fatty Acyls	Fatty acids and conjugates	**	60.9	22.4	M+H	C7H15NO2	0.809935	1.45228	0.00322868	0.0370284	1.08048	2.11473	49398.2	23359.1	24078.8	15635.7	27036.8	24538.4	26715.7	22149	58870.8	43145.9	55084.8	73493.2	33370.8	32423.9	24002	39497.3	30094.9	27193.8	84738.6	75482.4
0.75_188.1162n	189.123	0.74895	pos	N-alpha-Acetyl-L-lysine	HMDB0000446	5435		C12989	92907		Organic acids and derivatives	Carboxylic acids and derivatives	Amino acids, peptides, and analogues	***	64	42.7	M+H, M+Na, M+K	C8H16N2O3	0.427638	3.02722	0.00857085	0.0541955	0.948071	1.92929	247247	128154	141134	97316.2	147645	133933	117183	131715	345041	252924	296261	307694	136151	145410	129334	112008	105082	113262	402686	221292
0.75_190.0956n	173.092	0.74895	pos	N-(gamma-Glutamyl)ethanolamine	HMDB0039222	93813			10198007	2650-74-0	Organic acids and derivatives	Carboxylic acids and derivatives	Amino acids, peptides, and analogues	***	67.7	52.8	M+H-H2O, M+H	C7H14N2O4	1.08885	2.95727	0.0176792	0.061286	-1.24203	0.422779	93748.3	221743	332567	136866	174050	219631	236065	231280	39958.7	20933	32189.9	58406	184893	226109	306792	106901	113735	108280	48786.3	32458.6
0.75_260.1241m/z	260.124	0.74895	pos	Hydroxyprolyl-Glutamine	HMDB0028861	85769			61157217		Organic acids and derivatives	Carboxylic acids and derivatives	Amino acids, peptides, and analogues	**	57.8	0	M+H	C10H17N3O5	-0.0829584	2.66225	0.0122719	0.0542946	-1.61323	0.326866	49239.4	150641	214536	82942.6	134616	161354	144022	166376	6365.7	2750.27	3967.24	6571.1	126394	149388	143125	99174.1	103176	101165	6240.65	5519.57
0.75_278.1235m/z	278.123	0.74895	pos	N-(1-Deoxy-1-fructosyl)proline	HMDB0038493	93171			131752381	29118-61-4	Organic acids and derivatives	Carboxylic acids and derivatives	Amino acids, peptides, and analogues	**	53.1	0	M+H	C11H19NO7	0.160806	1.76417	0.0141329	0.0553774	4.05898	16.6676	45726.2	2743.41	3664.79	1193.85	3249.12	3151.48	2577.98	2623.25	80242.5	49055.8	59387.2	80334.6	3068.42	2268.78	2507.45	3125.42	2320.43	2188.94	72003.1	51610.6
0.75_335.1449m/z	335.145	0.74895	pos	S-Farnesyl Thioacetic Acid		43440			5353623	135784-48-4	Unclassified	Unclassified	Unclassified	*	36.7	0	M+K	C17H28O2S	2.59154	1.49365	0.00894059	0.0541955	-1.89977	0.267987	11321.3	42245.8	63084.6	16402	40138.6	37534.5	40723	55591.9	2.88386e-08	2.88386e-08	1628.28	2.88386e-08	33528.2	32771.4	39934	21354.8	26519	23244.2	1623.78	2.88386e-08
0.75_457.1498m/z	457.15	0.74895	pos	PICROPODOPHYLLOTOXIN ACETATE		44080			233299		Unclassified	Unclassified	Unclassified	*	37.6	0	M+H	C24H24O9	1.13185	2.26267	0.00677269	0.0494163	2.50556	5.6787	78491.9	13822.2	14146.8	11595.2	20849.6	11079.5	7126.25	18135.7	119380	44185.9	105301	134439	38330.8	29314.6	37174	17541.1	20779.1	20541	149700	98156.4
0.76_134.0217n	133.014	0.76325	neg	D-Malic acid	HMDB0031518	63096		C00497	92824	636-61-3	Organic acids and derivatives	Hydroxy acids and derivatives	Beta hydroxy acids and derivatives	***	65.8	65.6	M-H2O-H, M-H	C4H6O5	1.09303	4.60571	0.00967722	0.0541955	1.00041	2.00057	616667	308246	556421	217175	283043	274871	265952	252015	438241	522703	565503	1.01421e+06	583710	575635	561952	341355	286001	372851	756816	636867
0.76_262.0801n	243.062	0.76325	neg	gamma-Glutamylaspartic acid	HMDB0030419	86037			161197		Organic acids and derivatives	Carboxylic acids and derivatives	Amino acids, peptides, and analogues	**	44.2	23.5	M-H2O-H, M-H	C9H14N2O7	-0.175303	1.12261	0.0230252	0.0708501	0.840157	1.79024	41790.3	23343.4	30918.4	18659.7	25031.7	22958.1	20626.9	21865.3	59975.4	45131.2	51698.3	50604.5	21675.9	21656.8	32829.8	19620.3	18694.1	20049.5	41863.4	38776.9
0.76_275.0191m/z	275.019	0.76325	neg	6-Phosphogluconic acid	HMDB0001316	367		C00345	91493	921-62-0	Organic oxygen compounds	Organooxygen compounds	Carbohydrates and carbohydrate conjugates	**	55.1	8.02	M-H	C6H13O10P	6.40525	1.07848	0.00913417	0.0541955	1.54921	2.92656	25336.7	8657.49	12011.6	9221.3	6337.58	12703.3	6080.49	5590.6	19660.4	22822.8	37537.9	43327.1	15095.5	13576.5	39461.8	6474.29	17278.3	6008.59	57094.1	12604.1
0.76_289.0177m/z	289.018	0.76325	neg	Resveratrol 3-sulfate	HMDB0041772	96125			25113755		Phenylpropanoids and polyketides	Stilbenes	Unclassified	*	37.5	0.473	M-H2O-H	C14H12O6S	0.301238	1.51682	0.00467911	0.0426397	1.72461	3.30492	44400.3	13434.6	24866.3	9167.46	12179.2	13175.3	11647.9	9571.47	34323.8	41728.7	36017.2	85003.7	36624.1	32704.1	17957.9	18301.5	17416.1	23896	67199.6	72946.2
0.76_306.0765m/z	306.077	0.76325	neg	Glutathione	HMDB0000125	44		C00051	124886	70-18-8	Organic acids and derivatives	Carboxylic acids and derivatives	Amino acids, peptides, and analogues	***	66.2	85.8	M-H	C10H17N3O6S	-0.0515482	2.31801	0.0140609	0.0553086	0.713583	1.63987	201317	122764	153004	29716.7	135327	127974	145417	145144	148827	145257	199885	234733	251349	227850	257400	156553	106610	135162	167758	140577
0.77_130.0865m/z	130.086	0.765367	pos	Daunosamine	HMDB0250880				419075		Organic nitrogen compounds	Organonitrogen compounds	Amines	***	65.8	38.5	M+H-H2O	C6H13NO3	1.43802	2.55129	0.000961706	0.024872	0.871049	1.82899	165832	90668.7	101708	80628.1	89402.6	101198	84434.2	86642	197514	148862	157368	227814	136400	127035	125838	117323	107545	106815	237333	209092
0.77_158.0925m/z	158.093	0.765367	pos	Citrulline	HMDB0000904	16		C00327	9750	372-75-8	Organic acids and derivatives	Carboxylic acids and derivatives	Amino acids, peptides, and analogues	***	63.5	32.3	M+H-H2O	C6H13N3O3	0.663048	1.4383	7.35053e-05	0.0135817	-1.24836	0.420927	17035.3	40471	51757.9	32320.9	42194.9	44268.1	32540.4	39743.9	15492.4	11625.3	13010.1	16483.5	20951.8	24648.9	23115.2	17024.2	17986.9	19267.7	15689.3	13450.4
0.77_174.0763m/z	174.076	0.765367	pos	L-Proline, 1-acetyl-4-hydroxy-, cis-	HMDB0253913				538341		Organic acids and derivatives	Carboxylic acids and derivatives	Amino acids, peptides, and analogues	***	64.1	40.2	M+H	C7H11NO4	1.26733	4.59616	0.00208902	0.0319205	-1.49981	0.353601	142789	403813	601322	235711	378753	413045	365510	428534	74715.9	79023.5	79124.6	79170.3	282241	262456	275331	280061	297280	264954	84706.1	75708.3
0.77_191.0255n	209.059	0.765367	pos	2,4-Thiazolidinedicarboxylic acid, 2-methyl-	HMDB0244750				98342		Organic acids and derivatives	Carboxylic acids and derivatives	Amino acids, peptides, and analogues	**	54.1	0	M+H, M+NH4	C6H9NO4S	1.54883	1.16423	0.00561335	0.0462382	1.26632	2.40548	29500.3	12263.8	14705.8	3908.42	11837.3	15520.7	12960.6	14649.9	42232.9	31400.7	30645.5	40109.3	17345.2	15268.1	16759.4	14410.7	14020.9	11387.3	46983.1	29767.9
0.77_204.1232m/z	204.123	0.765367	pos	L-Acetylcarnitine	HMDB0000201					3040-38-8	Lipids and lipid-like molecules	Fatty Acyls	Fatty acid esters	***	63.7	76.5	M+H	C9H17NO4	0.805891	6.67609	0.0155335	0.0574605	1.53074	2.88933	941124	325724	310550	256597	383885	434633	246636	322040	1.43496e+06	986777	1.08293e+06	1.48396e+06	374338	283781	419484	445701	440126	238498	1.79921e+06	1.23021e+06
0.77_212.0799n	230.114	0.765367	pos	2',3'-Dideoxyuridine	HMDB0245547				355836		Nucleosides, nucleotides, and analogues	Pyrimidine nucleosides	Pyrimidine 2',3'-dideoxyribonucleosides	*	46.2	36.4	M+H-H2O, M+NH4	C9H12N2O4	0.748123	1.3892	0.0275842	0.0798767	-1.1573	0.448351	24384.7	54387.4	70087.9	39682.2	51295.4	57947	52572.7	54739.6	7565.03	5869.71	6697.23	8354.76	59237.3	58584.1	61436.7	49724.9	43165	42541.3	10104.5	7399.95
0.77_217.0952n	218.102	0.765367	pos	3-[(2-Oxoacetyl)oxy]-4-(trimethylazaniumyl)butanoate	HMDB0241791						Lipids and lipid-like molecules	Fatty Acyls	Fatty acid esters	*	44.8	31.5	M+H, M+Na	C9H15NO5	0.646954	1.35434	0.0108517	0.0541955	1.82133	3.53407	35169.4	9951.53	11050.6	7176.58	10700.4	10689.4	9306.64	10785.6	46037.6	32709.3	49446.7	58522.9	14797.7	9501.83	9690.64	13337.8	13063.1	12138.4	74793.2	57294.8
0.77_231.0411m/z	231.041	0.765367	pos	Lanthionine	HMDB0240656				98504	922-55-4	Organic acids and derivatives	Carboxylic acids and derivatives	Amino acids, peptides, and analogues	*	38.2	0	M+Na	C6H12N2O4S	0.590969	1.44917	0.00651263	0.0487436	1.40302	2.64454	43979.4	16630.3	14974.9	15057.7	20388.8	16178.5	15989.4	17192.3	60290.2	49352.8	54216.8	61090.8	19484.3	19441.4	16918.9	23555.5	24433.9	19023.8	71760.2	75837.4
0.77_241.1547m/z	241.155	0.765367	pos	Cerulenin	HMDB0015168			C12058			Organoheterocyclic compounds	Epoxides	Oxirane carboxylic acids and derivatives	*	42.4	16.2	M+NH4	C12H17NO3	0.0764981	1.14823	0.0051128	0.0443156	-0.72081	0.606756	28168.2	46424.2	64185.5	35195.6	48049.6	47191.6	37123.5	46799.5	27928.4	19199	23002.6	26573.8	33259.8	39045.5	40700.5	27015.5	27902.5	32169.6	30075.4	28707
0.77_331.1612m/z	331.161	0.765367	pos	Sarizotan	HMDB0257498				3058747		Organoheterocyclic compounds	Pyridines and derivatives	Phenylpyridines	*	37.6	2.14	M+H-H2O	C22H21FN2O	1.88264	2.0458	0.00316492	0.0368867	-2.01342	0.247685	17756.5	71689.7	107248	32587.2	70428.6	82627.2	63724.4	73522.6	2016.7	2909.39	2072.71	2727.49	42964	53848.7	53701.9	29381.9	35359.1	35136.9	3252.4	1427.49
0.77_337.0943n	320.091	0.765367	pos	gamma-Glutamylcysteinylserine	HMDB0039733	94285			22723545	144331-30-6	Organic acids and derivatives	Carboxylic acids and derivatives	Amino acids, peptides, and analogues	**	42.2	0	M+H-H2O, M+H	C11H19N3O7S	-0.146951	1.30487	0.00309866	0.0366825	1.29652	2.45636	36277.8	14768.9	26537.6	5167.13	16191.3	16636.5	10454.5	13626.4	44562.4	27933.3	41351.3	49704.5	35868.7	18246.7	31436.5	16777.6	17960.7	18694.2	61724.6	40945.1
0.78_118.0505m/z	118.05	0.782083	pos	Adenine	HMDB0000034	85		C00147	190	73-24-5	Organoheterocyclic compounds	Imidazopyrimidines	Purines and purine derivatives	**	53.5	0	M+H-H2O	C5H5N5	-5.54268	1.045	0.00144655	0.0283018	1.65985	3.15983	18953.7	5998.35	4735.72	5055.13	6400.59	6908.52	6803.3	6086.84	25795.6	20195.6	20116.6	26931.5	10811.8	9871.41	7639.74	10814.9	9672.53	9116.39	24864.3	14348.3
0.78_146.0217n	191.02	0.780817	neg	Oxoglutaric acid	HMDB0000208	5218		C00026	51	328-50-7	Organic acids and derivatives	Keto acids and derivatives	Gamma-keto acids and derivatives	***	67.4	79.3	M-H, M+FA-H	C5H6O5	1.27933	6.06768	0.0140331	0.0552502	1.95666	3.88163	709031	182663	175773	195058	226543	224246	123551	150807	810695	755939	976720	1.29659e+06	220184	194055	264376	157126	175216	163689	1.19187e+06	883743
0.78_174.0409m/z	174.041	0.780817	neg	3-Hydroxy-1-methylpyrrolidine-2,5-dione	HMDB0245148				260809		Organic acids and derivatives	Carboxylic acids and derivatives	Carboxylic acid derivatives	***	64.6	30.9	M+FA-H	C5H7NO3	0.820741	1.3366	0.0102451	0.0541955	2.80613	6.99408	29062.8	4155.35	5669.51	3077.97	4145.42	4698.79	3185.2	4155.18	40177.2	39048.6	40391.4	46096.6	4433.3	4229.82	4981.32	3183.19	3065.06	3835.36	38141.9	35932.4
0.78_214.0092n	259.007	0.780817	neg	Bis-A-tda	HMDB0249237				97676		Organic nitrogen compounds	Organonitrogen compounds	Amines	*	37.4	0	M+FA-H, 2M-H	C5H6N6S2	-1.78018	1.13771	0.0130663	0.0546268	2.52854	5.76987	22206.2	3848.65	2541.43	4798.35	4935.55	5012.5	2713.22	3090.88	28522.5	25322.2	34027	37733.4	4236.43	3395.84	3373.41	3540.52	4684.61	3416.94	40399.2	45876.4
0.78_347.0234m/z	347.023	0.780817	neg	Dehydroascorbic acid	HMDB0001264	342		C05422	440667	490-83-5	Organoheterocyclic compounds	Lactones	Gamma butyrolactones	***	67.1	65.2	2M-H	C6H6O6	-6.44545	1.35991	0.0130583	0.0546268	2.8934	7.43017	30539.4	4110.19	4839.88	3398.89	5528.57	5788.14	2528.82	2576.84	32958.2	32279	39542.4	63988.9	8464.96	6003.08	5023.31	5196.11	5111.81	5623.57	57664.4	51574.1
0.78_405.0287m/z	405.029	0.780817	neg	Mikanin 3-O-sulfate		51296	LMPK12112884		14630674		Lipids and lipid-like molecules	Polyketides	Flavonoids	*	37.5	0	M-H2O-H	C18H16O10S	0.343312	1.48266	0.015469	0.0573344	5.17595	36.1506	32584.8	901.364	283.539	1137.83	1430.84	1625.33	603.771	326.866	41995.9	34648.4	50187.6	66565.7	1441.17	670.098	746.451	526.775	817.503	695.005	75555.5	58131.6
0.80_604.0703m/z	604.07	0.798333	neg	Adenosine diphosphate ribose	HMDB0001178	6059		C00301	192	20762-30-5	Nucleosides, nucleotides, and analogues	Purine nucleotides	Purine nucleotide sugars	***	68.1	72.8	M+FA-H	C15H23N5O14P2	0.675924	2.57987	9.06677e-05	0.0139563	1.06143	2.087	135508	64929.4	70094.3	59562.8	76798.7	47584	50851	84685.7	136069	101339	113353	154627	153560	154099	94596.5	123121	102719	107271	137804	100173
0.82_136.0759m/z	136.076	0.817283	pos	p-Octopamine	HMDB0004825	7087		C04227	440266	104-14-3	Benzenoids	Phenols	1-hydroxy-2-unsubstituted benzenoids	***	64.5	43.6	M+H-H2O	C8H11NO2	1.17725	1.48834	0.00794191	0.0529238	1.97238	3.92416	39744	10128	12485.3	8476.99	10427.6	9416.22	9633.46	10328.6	59350.2	46440.9	51323.1	57179.4	13086.3	11084.1	12056.1	11103.1	10776	10102.1	54524.2	38212.6
0.98_117.0791n	140.068	0.9788	pos	N-Methyl-a-aminoisobutyric acid	HMDB0002141	6508			6951124	2566-34-9	Organic acids and derivatives	Carboxylic acids and derivatives	Amino acids, peptides, and analogues	**	58.5	0.982	M+Na, M+K	C5H11NO2	1.15434	1.96706	0.017002	0.0601138	-0.693464	0.618367	91471.9	147925	138705	109147	143232	150939	182597	162931	68965.6	67727	56265.2	67769.1	155301	132804	127345	182121	145396	146748	94042.3	76145.6
1.01_151.0495n	152.057	1.01468	pos	Guanine	HMDB0000132	315		C00242	764	73-40-5	Organoheterocyclic compounds	Imidazopyrimidines	Purines and purine derivatives	***	55.6	63.2	M+H, M+Na	C5H5N5O	0.780128	1.19295	0.000520704	0.0222563	0.870618	1.82845	35903.9	19636.3	17138.6	16106.5	15392.4	32359.2	19579.9	17241	41413.9	30508.8	40409	36861.7	35789.3	30440.4	47089.9	26768.6	43734.5	33986.8	45259.9	58524.3
1.03_146.0925m/z	146.092	1.03273	pos	4-Guanidinobutanoic acid	HMDB0003464	6938		C01035	500	463-00-3	Organic acids and derivatives	Carboxylic acids and derivatives	Amino acids, peptides, and analogues	***	56.8	42.9	M+H	C5H11N3O2	0.638339	1.18054	0.00471535	0.0428169	1.1513	2.22115	33332.6	15006.9	13314.7	16695.4	16841.7	14937.5	13312.8	14939.4	37473	38592.8	41301.4	46617.7	19346.8	16663.8	14849.3	14276.8	13486.9	14718	56843	43307.4
1.03_172.0850n	173.092	1.03273	pos	Glycylproline	HMDB0000721	23672			3013625		Organic acids and derivatives	Carboxylic acids and derivatives	Amino acids, peptides, and analogues	***	55.5	65.9	M+H, M+NH4	C7H12N2O3	1.12489	2.22674	0.00134543	0.0276191	-1.67238	0.313735	27130.8	86476.9	112817	94746.6	57376.6	84953.5	89393.2	79574.8	11621.8	7779.75	9479.03	12206	47079.3	74619.2	98433.4	28861.5	37150.4	41050.4	11125.9	10898.5
1.03_174.0763m/z	174.076	1.03273	pos	(1r,3r)-1-Aminocyclopentane-1,3-dicarboxylic acid	HMDB0242328				1310		Organic acids and derivatives	Carboxylic acids and derivatives	Amino acids, peptides, and analogues	**	55.6	14.6	M+H	C7H11NO4	1.13079	2.8653	0.000135805	0.0159122	-0.955676	0.5156	98576.3	191188	218244	166594	181002	202022	181109	198154	77130.8	74360.6	75226.9	82758.9	136033	145947	149754	144245	157033	160331	72548.9	67400.3
1.03_189.1235m/z	189.123	1.03273	pos	N6-Acetyl-L-lysine	HMDB0000206	5216		C02727	92832	692-04-6	Organic acids and derivatives	Carboxylic acids and derivatives	Amino acids, peptides, and analogues	***	72.1	88.7	M+H	C8H16N2O3	0.630621	1.87802	0.01501	0.056563	1.04478	2.06305	95636.8	46356.9	49751.1	47916.1	48147.4	54602.3	35864.5	41859.8	133767	119409	95379	132563	42946.7	49755.3	41159.3	32461.3	33071.3	40249.4	123620	73115.9
1.04_192.0272n	191.02	1.04383	neg	Citric acid	HMDB0000094	124		C00158	311	77-92-9	Organic acids and derivatives	Carboxylic acids and derivatives	Tricarboxylic acids and derivatives	***	67.1	67	M-H2O-H, M-H	C6H8O7	0.90882	7.03968	0.0122612	0.0542946	1.96069	3.89248	949589	243955	219263	264635	272566	350010	148994	208259	1.03141e+06	1.10567e+06	1.27683e+06	1.70557e+06	304962	273093	284024	213447	274227	260298	1.69382e+06	1.53954e+06
1.04_405.0281m/z	405.028	1.04383	neg	Quercetin 7,3',4'-trimethyl ether 3-sulfate		51071	LMPK12112657		44259630		Lipids and lipid-like molecules	Polyketides	Flavonoids	*	40.9	17.9	M-H2O-H	C18H16O10S	-1.20644	2.05187	0.0160044	0.0582586	4.45684	21.9605	65428.9	2979.38	1020.29	4459.86	3476.3	5490.72	1781.77	1647.36	71723.6	87217.7	96950.2	132216	2626.97	1838.63	1812.46	3220.47	4764.07	3196.94	148183	150726
1.04_520.0855m/z	520.086	1.04383	neg	Ophrysanin			LMPK12010133		101365915		Lipids and lipid-like molecules	Polyketides	Flavonoids	*	37.6	0	M-H	C23H21O14+	-0.644896	1.0769	0.00957921	0.0541955	2.68675	6.43861	19317.9	3000.33	2080.79	1130.08	4621.99	4785.14	2796.45	2587.51	17487.2	20582.3	30608.3	35766.4	6049.2	5414.26	3455.05	4985.77	4553.11	5172.28	31867.5	37501.3
1.05_124.0396m/z	124.04	1.04882	pos	Picolinic acid	HMDB0002243	44803		C10164	1018	98-98-6	Organoheterocyclic compounds	Pyridines and derivatives	Pyridinecarboxylic acids and derivatives	***	45.9	35.4	M+H	C6H5NO2	2.48071	1.61011	0.010247	0.0541955	1.0158	2.02203	71022.9	35124.6	41234.4	33928.4	36532	31507.5	35121.1	32424.4	79944.2	71989.2	78632.2	114055	40075.3	41441.5	36511.6	43562	36761.5	31882.1	89378.1	97047.9
1.05_193.0683m/z	193.068	1.04882	pos	2-(Methylthiomethyl)-3-phenyl-2-propenal	HMDB0037166	92134			16204499	65887-08-3	Phenylpropanoids and polyketides	Cinnamaldehydes	Unclassified	*	37.9	1.99	M+H	C11H12OS	0.509924	1.50034	0.00899536	0.0541955	1.29213	2.44889	50144.1	20476.3	44774.9	15847.2	24902.8	8097.45	5000.94	24234.4	56299.3	19086.7	47288.1	68769.9	61449.4	47971.1	66871.6	22027.1	8057.99	24126.1	53735.7	37853.6
1.05_214.0823m/z	214.082	1.04882	pos	N-(3-Hydroxypropyl)valine	HMDB0255001				43468391		Organic acids and derivatives	Carboxylic acids and derivatives	Amino acids, peptides, and analogues	**	47.7	0	M+K	C8H17NO3	-9.69549	1.39152	0.0491402	0.118322	1.03266	2.04579	57049.6	27886.4	31504.6	30906.1	26807.3	30932.3	20297.4	26870.5	96994.2	48786.9	34799.3	97119.2	29896.4	34701.8	32812	34584.6	35863.2	39561.4	47713.8	62199.5
1.05_247.1170n	230.114	1.04882	pos	Threoninyl-Gamma-glutamate	HMDB0029075	85968			131750786		Organic acids and derivatives	Carboxylic acids and derivatives	Amino acids, peptides, and analogues	*	48.6	55	M+H-H2O, M+H	C9H17N3O5	0.559991	1.6493	0.0472827	0.114998	-1.00347	0.498797	47394.9	95018.2	105265	84676.2	99400.7	107941	76009.6	96816.2	18125	12873.2	11831.6	17619.3	109859	114061	124594	85653	84885.7	99279	15107.7	11779.2
1.05_251.0697m/z	251.07	1.04882	pos	gamma-Glutamylcysteine	HMDB0001049	5966		C00669	123938	636-58-8	Organic acids and derivatives	Carboxylic acids and derivatives	Amino acids, peptides, and analogues	*	55.4	83	M+H	C8H14N2O5S	0.348004	1.17617	0.0302738	0.084634	1.80963	3.50554	32176.4	9178.75	10630.2	2180.7	10482.5	8477.49	7456.64	15845	16552.3	32941.3	57690	59766.1	14700.1	11408.7	14482.3	7450.66	6681.02	8369.78	51815	60031.3
1.05_287.9802m/z	287.98	1.04882	pos	Alendronic acid	HMDB0001915	818		C07752	2088	66376-36-1	Organic acids and derivatives	Organic phosphonic acids and derivatives	Bisphosphonates	*	41	8.91	M+K	C4H13NO7P2	1.1222	2.25185	0.0185294	0.0628102	1.77988	3.43398	105653	30766.9	16091.8	27868.7	33222	47307.6	36392.8	23718.4	140745	139708	133481	171407	27270.3	21304.9	19502.6	38036.4	39655.3	28922.6	153904	151318
1.05_289.1275n	290.135	1.04882	pos	Ophthalmic acid	HMDB0005765	58300			7018721	495-27-2	Organic acids and derivatives	Carboxylic acids and derivatives	Amino acids, peptides, and analogues	***	68.2	65	M+H, M+Na	C11H19N3O6	0.540494	1.48997	0.0414747	0.104654	-0.527013	0.69399	91926	132460	141432	102383	156842	156322	102189	135593	87651.3	52108.3	64241.5	87440.2	147990	112125	111557	142271	128484	153189	69159.3	45852.7
1.05_313.0844n	314.092	1.04882	pos	(S)-5'-Deoxy-5'-(methylsulfinyl)adenosine	HMDB0033662	89459			13342874	897-42-7	Nucleosides, nucleotides, and analogues	5'-deoxyribonucleosides	Unclassified	***	61.6	58.6	M+H, M+Na, M+H-H2O	C11H15N5O4S	-0.275308	7.16999	0.0165587	0.0593252	1.78969	3.45741	1.03199e+06	298487	242219	208798	196520	514149	398333	230900	1.51191e+06	1.48513e+06	528540	1.74825e+06	378465	539641	413388	514153	475574	513935	982725	1.36306e+06
1.05_318.1540n	301.151	1.04882	pos	Imidazolone A	HMDB0253421				135879922		Organic acids and derivatives	Carboxylic acids and derivatives	Amino acids, peptides, and analogues	*	49.7	54	M+H-H2O, M+H	C12H22N4O6	0.120525	1.86772	0.0404971	0.102882	-1.27176	0.414153	41301.9	99726.2	114694	98130.8	96747	112766	78561.6	97457.5	3333.78	2328.75	3121.9	3205.36	113220	122602	134561	94676	92476.5	104821	3157.57	3660.63
1.05_320.0911m/z	320.091	1.04882	pos	S-Hydroxymethylglutathione	HMDB0004662	7068		C14180	447123	32260-87-0	Organic acids and derivatives	Carboxylic acids and derivatives	Amino acids, peptides, and analogues	**	58.1	26	M+H-H2O	C11H19N3O7S	-0.0248292	1.5085	0.0145464	0.0558709	1.21238	2.3172	55439.6	23925.3	34428.1	20078.4	24080	31076.5	14761.3	19127.2	73742.6	46664.5	49441.6	95845.7	40388	26555.1	50250.3	24032.2	24859	46332.6	62065.9	64319.7
1.05_366.0965m/z	366.097	1.04882	pos	Lilaline		50393	LMPK12111977	C10602	5281826		Lipids and lipid-like molecules	Polyketides	Flavonoids	*	38.6	0	M+H-H2O	C20H17NO7	-1.73713	1.02269	0.0230252	0.0708501	1.1796	2.26515	27330.7	12065.8	10577.4	6831.5	17362	15496.5	10671.1	11456.1	32275.7	27969.8	25322.6	50073.8	16148.4	12194.1	14113.4	18817	11327.8	11627.7	33321.3	27344.5
1.05_371.2039m/z	371.204	1.04882	pos	bhos#18			LMFA13040088		86289847		Lipids and lipid-like molecules	Fatty Acyls	Fatty acyl glycosides	*	38.9	0	M+Na	C17H32O7	-0.418046	1.51003	0.00118544	0.0263339	-2.21003	0.21613	7579.73	35070.2	52615.7	33676	29702.9	34307.7	25910.4	34208.6	2.88386e-08	88.5818	2.88386e-08	2.88386e-08	19367	26022.8	29012.7	13114.1	20396.9	23441.1	2.88386e-08	2.88386e-08
1.05_385.1289m/z	385.129	1.04882	pos	(2S)-2-[[(2R,3S,4R,5R)-5-(6-Aminopurin-9-yl)-3,4-dihydroxyoxolan-2-yl]methylamino]-4-sulfanylbutanoic acid	HMDB0258158						Nucleosides, nucleotides, and analogues	5'-deoxyribonucleosides	Unclassified	**	54.2	0	M+H	C14H20N6O5S	0.114461	2.11966	0.00440335	0.0417436	1.48476	2.7987	87094.5	31119.6	70384.8	23192.7	37566.9	14058.5	5296.65	36218.2	105686	37506.2	85589.4	122322	98823.3	72640.1	103399	29639.3	11509.7	34891.4	117572	79197.8
1.05_408.2341m/z	408.234	1.04882	pos	L-Pyroglutamyl-L-histidyl-3,3-dimethylprolinamide	HMDB0257369				9821778		Organic acids and derivatives	Carboxylic acids and derivatives	Amino acids, peptides, and analogues	*	37	0	M+NH4	C18H26N6O4	-3.37662	1.0704	0.000809198	0.0241503	-2.1896	0.219212	3826.85	17457.3	22988.9	19114.5	14351.8	19166.8	12781.9	16340	2.88386e-08	2.88386e-08	2.88386e-08	2.88386e-08	9930.69	13030.4	15638.5	6734.77	8961.16	9414.96	2.88386e-08	474.27
1.05_436.2402m/z	436.24	1.04882	pos	(S)-4-(4-((2-(3,5-Dimethylphenyl)pyrrolidin-1-yl)Methyl)phenoxy)-3-fluorobenzaMide	HMDB0244422				44256416		Benzenoids	Benzene and substituted derivatives	Diphenylethers	*	36.8	0	M+NH4	C26H27FN2O2	1.69292	1.131	0.00313398	0.0368061	-1.93384	0.261732	5828.35	22268.4	29155.2	25042.2	19527.8	24259.4	15529.1	20096.6	2.88386e-08	2.88386e-08	2.88386e-08	2.88386e-08	14453.4	20516.7	20810.3	11207.9	14658.9	11896	2.88386e-08	2.88386e-08
1.06_129.0427n	128.035	1.06092	neg	Pyroglutamic acid	HMDB0000267	314555		C01879	7405	98-79-3	Organic acids and derivatives	Carboxylic acids and derivatives	Amino acids, peptides, and analogues	***	65.8	64.1	M-H, M+FA-H	C5H7NO3	1.12231	2.36972	0.00393601	0.0399416	0.367472	1.29009	301294	233545	214106	220354	238088	245710	239558	243454	377661	309076	289118	303984	274647	253280	250782	317602	315631	286622	288713	279906
1.06_160.0617m/z	160.062	1.06092	neg	N-Acetylthreonine	HMDB0062557	440051			152204	17093-74-2	Organic acids and derivatives	Carboxylic acids and derivatives	Amino acids, peptides, and analogues	***	57.6	46.1	M-H	C6H11NO4	0.810877	1.30899	0.00909009	0.0541955	1.35279	2.55405	39364.1	15412.4	19623.6	14025.8	16376.2	16161.6	12174.3	14113	44009.7	48446.3	48012.1	61053.1	17960	16703.1	23310.5	14333.6	14966.6	17262.4	50789.3	49317.8
1.06_241.1547m/z	241.155	1.06433	pos	Rimiterol	HMDB0257235						Benzenoids	Phenols	Benzenediols	*	39.9	3.37	M+NH4	C12H17NO3	0.0946944	1.15495	0.0124361	0.0542946	-0.462475	0.72574	52067.5	71743.9	97100.4	66536.5	67220.4	74689	54392.6	70524.7	52574.3	45756.1	42726	53172.7	55422.5	62753.3	56797.4	44227.5	45156.7	48580.8	61761.7	68314.7
1.06_261.1326n	244.129	1.06433	pos	Gamma glutamyl ornithine	HMDB0002248	6571			189156	56523-61-6	Organic acids and derivatives	Carboxylic acids and derivatives	Amino acids, peptides, and analogues	***	57.4	66	M+H-H2O, M+Na	C10H19N3O5	0.615295	2.50625	0.0259467	0.0767704	-1.36485	0.388275	62498.5	160964	215549	135132	143494	176940	136578	158092	9010.19	5631.84	6125.21	8292.47	148446	197485	186366	112272	111449	130588	6248.62	6572.35
1.06_355.2088m/z	355.209	1.06433	pos	Kyotorphin	HMDB0005768	58303		C02993	123804	70904-56-2	Organic acids and derivatives	Carboxylic acids and derivatives	Amino acids, peptides, and analogues	*	38.2	0	M+NH4	C15H23N5O4	0.0427672	1.52281	0.00193214	0.0316397	-2.08621	0.235499	8967.25	38077.7	54562.5	37674.5	36516	37811.5	25359.5	36542.1	2.88386e-08	2.88386e-08	2.88386e-08	2.88386e-08	21344.1	32459.4	32235.7	15203.3	21644.9	25622.5	2.88386e-08	2.88386e-08
1.06_422.2496m/z	422.25	1.06433	pos	Mopidamol	HMDB0254878	423082			26172		Organic nitrogen compounds	Organonitrogen compounds	Amines	*	37.4	0	M+H	C19H31N7O4	-3.43614	2.39885	0.00138131	0.0278353	-2.10023	0.233222	21373.4	91644.4	130494	90936.2	86420.1	91338.5	67338.5	83338.7	208.74	444.422	425.13	2.88386e-08	53918.4	73244	74751.8	38231	50021.7	57786.2	594.643	224.771
1.06_526.2622m/z	526.262	1.06433	pos	Difluprednate	HMDB0015676	316011		C12695	443936	23674-86-4	Lipids and lipid-like molecules	Steroids and steroid derivatives	Pregnane steroids	*	40.9	17.1	M+NH4	C27H34F2O7	2.27852	1.90331	0.00582569	0.0466692	-1.79247	0.288677	19792	68560.9	63051.5	78451.2	41863.5	82533.5	73467.2	71998.3	1315.64	584.117	1588.17	691.942	40420.8	74151.1	68829.5	18536.3	33071.8	35382.5	1963.28	538.913
1.10_118.0420n	136.076	1.09992	pos	Benzofuran	HMDB0032929	70116		C14512	9223	271-89-6	Organoheterocyclic compounds	Benzofurans	Unclassified	*	41.4	9.91	M+H, M+NH4	C8H6O	1.23278	3.48925	0.00836445	0.0539012	2.25975	4.78908	210636	43982.5	51612.2	42141.4	47474.6	40861.9	37822.3	43982.4	293097	283956	273211	312092	55915.6	45542.7	59309.1	43950.1	40364.2	46628.1	282642	246088
1.10_164.0476n	182.081	1.09992	pos	2-Hydroxycinnamic acid	HMDB0002641	6727		C01772	637540	614-60-8	Phenylpropanoids and polyketides	Cinnamic acids and derivatives	Hydroxycinnamic acids and derivatives	*	52.5	73.4	M+H, M+NH4, M+H-H2O	C9H8O3	1.40909	12.31	0.00855244	0.0541955	2.26101	4.79326	2.62574e+06	547798	650804	537650	607656	500329	448219	542130	3.62385e+06	3.51335e+06	3.42659e+06	3.93808e+06	687844	564727	724759	515666	468901	571998	3.53305e+06	2.99066e+06
1.10_189.0638n	212.053	1.09992	pos	N-Acetyl-L-glutamic acid	HMDB0001138	315311		C00624	70914	1188-37-0	Organic acids and derivatives	Carboxylic acids and derivatives	Amino acids, peptides, and analogues	***	66.1	84.1	M+H, M+Na	C7H11NO5	0.260525	2.55406	0.00902584	0.0541955	3.11923	8.68923	101120	11637.3	10875.9	11610.1	12622.2	13535.9	9822.39	11357.5	142556	137772	122683	171748	18105.2	13853.4	14117.5	20153.9	16597.2	17685.8	166106	144773
1.10_371.1448m/z	371.145	1.09992	pos	Sambucus nigra Degraded cyanogenic glycosides (2'-Epimer)	HMDB0035502	90783			131751786		Organic oxygen compounds	Organooxygen compounds	Carbohydrates and carbohydrate conjugates	*	39.1	0	M+NH4	C16H19NO8	-0.175162	1.64404	0.0111102	0.0541955	6.23004	75.0636	37927.3	505.268	815.898	398.771	535.557	541.666	2.88386e-08	739.718	61645.7	55340.9	42847.9	65421.3	1311.76	995.9	1071.42	580.169	336.818	353.108	50552.6	35906.7
1.10_401.2507m/z	401.251	1.09992	pos	bonactin		985302			11741721		Unclassified	Unclassified	Unclassified	*	36.1	0	M+H	C21H36O7	-6.62236	1.06134	0.00127576	0.027256	-2.10525	0.232411	4186.58	18013.7	24107.8	18763.1	16465.6	17161	14147.9	17436.9	2.88386e-08	2.88386e-08	2.88386e-08	2.88386e-08	8958.12	16161.4	15899.4	6544.08	6187.14	8836.1	2.88386e-08	2.88386e-08
1.14_406.1820m/z	406.182	1.135	pos	Nebivolol	HMDB0015594	85541			71301	99200-09-6	Organoheterocyclic compounds	Benzopyrans	1-benzopyrans	*	37.3	0	M+H	C22H25F2NO4	-1.00884	1.56449	0.000689195	0.0230501	-2.35463	0.195518	7026.89	35939.8	54542.7	29250.3	32695.5	34915.6	28390.5	35844.4	2.88386e-08	2.88386e-08	2.88386e-08	2.88386e-08	17765.6	24395.8	28168.7	13716.4	18192.4	21866.1	2.88386e-08	2.88386e-08
1.15_373.1719m/z	373.172	1.15372	pos	[[(3R,4R,5S,6R)-3-Acetamido-4,5-dihydroxy-6-(hydroxymethyl)oxan-2-yl]amino] N-phenylcarbamate	HMDB0247872				76453828		Organic oxygen compounds	Organooxygen compounds	Carbohydrates and carbohydrate conjugates	*	38.1	0	M+NH4	C15H21N3O7	0.233653	1.1901	0.00129551	0.0274941	-2.03286	0.244371	5588.6	22869.3	28869.4	20093.1	19891.6	26586	19041.4	22734.5	2.88386e-08	2.88386e-08	2.88386e-08	2.88386e-08	15570	17961.6	19790.6	12671.6	14299	14905.7	2.88386e-08	2.88386e-08
1.17_315.1661m/z	315.166	1.17165	pos	Carteolol	HMDB0014662	1546		C06874	2583	51781-06-7	Organoheterocyclic compounds	Quinolines and derivatives	Hydroquinolines	*	37.2	0	M+Na	C16H24N2O3	-6.07587	1.58247	0.000697099	0.0231931	-1.94815	0.259148	10483	40451.7	49788.2	37378.8	37089.3	42580.9	35966.9	39906.4	1729.06	1483.81	1541.35	1812.61	21591	34740.1	29843.1	15735	22064.2	24042.8	1710.34	961.403
1.18_116.0111n	115.004	1.17682	neg	Fumaric acid	HMDB0000134	3242		C00122	444972	110-17-8	Organic acids and derivatives	Carboxylic acids and derivatives	Dicarboxylic acids and derivatives	***	64.7	60.8	M-H, 2M-H, M+FA-H	C4H4O4	0.823399	1.12597	0.0016723	0.0298252	1.05927	2.08388	30822	14790.7	23267	11115	14550.2	15384.3	10394.1	14033.7	23855.6	25930	26730.7	45314.2	34681	28420.5	19967.9	17586.5	15206	17095.7	38548.9	36139.9
1.23_260.1970m/z	260.197	1.22602	pos	Lysylleucine	HMDB0028955	23967			7016103	7369-79-1	Organic acids and derivatives	Carboxylic acids and derivatives	Amino acids, peptides, and analogues	***	65.5	46.6	M+H	C12H25N3O3	0.477369	1.90962	0.0124286	0.0542946	-1.35078	0.39208	33875.2	86398.8	103183	86943	85235.4	91683.2	69920.3	81428.3	8310.09	6994.85	6973.24	8334.25	79784.5	92854.6	95022	64860.2	69644.8	75258.5	8872.23	6306.88
1.23_283.0917n	284.099	1.22602	pos	Guanosine	HMDB0000133	87		C00387	6802	118-00-3	Nucleosides, nucleotides, and analogues	Purine nucleosides	Unclassified	***	76.8	93.6	M+H, M+Na	C10H13N5O5	0.123673	1.36409	0.00841351	0.0539885	0.719249	1.64632	64602.7	39240.6	25058.4	40800.3	38015.4	70400.5	25996.9	35172	65271.1	63274.1	78177.9	58601.2	70867.2	51424.9	152503	36973.9	73438.9	38017.6	65851.6	72953.6
1.24_204.1111n	205.118	1.24422	pos	Serylvaline	HMDB0029052	23827			7020158	51782-06-0	Organic acids and derivatives	Carboxylic acids and derivatives	Amino acids, peptides, and analogues	***	64.8	32.3	M+H, M+Na	C8H16N2O4	0.578657	1.46539	0.0396442	0.101421	0.842474	1.79312	74173.7	41365.7	50688.6	65368.8	54793.8	27336.2	12467.9	37538.8	86681.9	50006.2	91754	115578	49567.5	51455	61816.4	20785.7	24314.1	29876.6	96693	107402
1.26_268.0807n	291.07	1.26278	pos	Inosine	HMDB0000195	84		C00294	6021	58-63-9	Nucleosides, nucleotides, and analogues	Purine nucleosides	Unclassified	***	70.9	78.2	M+Na, M+K, M+H	C10H12N4O5	-0.291456	2.42014	0.0289622	0.0821483	0.95759	1.94206	193895	99839.7	73054.7	85167.4	149558	136616	68817.1	85825	209348	272597	284329	206214	115593	75288.7	117454	85824	76187.4	72887.9	245738	214239
1.28_357.1767m/z	357.177	1.28107	pos	16-dimethylarsinoyl-9Z-hexadecenoic acid			LMFA00000032		101891711		Lipids and lipid-like molecules	Fatty Acyls	Other Fatty Acyls	*	39.6	7.08	M+H-H2O	C18H35AsO3	-0.489033	1.32794	0.00433483	0.0414846	-1.77725	0.29174	9477.11	32484.8	37231.8	34226.3	23957.7	35999.1	31088.9	32405.1	2.88386e-08	2.88386e-08	352.334	730.881	22858.2	32921.2	33343.5	18200.8	18676	19144	672.657	131.367
1.28_477.2191m/z	477.219	1.28107	pos	Ribostamycin		321328		C01759	33042	25546-65-0	Unclassified	Unclassified	Unclassified	*	37.4	0	M+Na	C17H34N4O10	5.34122	1.2406	0.00134473	0.0276191	-2.05204	0.241143	6001.06	24885.9	32374.6	22885.7	21302	26907.9	21305.4	24539.6	2.88386e-08	2.88386e-08	2.88386e-08	2.88386e-08	14022.3	21984.1	18838.8	7868.99	11280.8	14692.2	2.88386e-08	2.88386e-08
1.31_205.0355m/z	205.035	1.3118	neg	Oxoadipic acid	HMDB0000225	5234	LMFA01170121	C00322	71	3184-35-8	Organic acids and derivatives	Keto acids and derivatives	Medium-chain keto acids and derivatives	***	52.7	55.3	M+FA-H	C6H8O5	0.476529	1.11744	0.0123982	0.0542946	1.63771	3.11171	25868.3	8313.2	10544.1	7221.65	9862.02	8247.4	6604.83	7399.25	32112.7	32339.9	30256.9	43009.1	7045.75	10445.4	6052.78	6194.33	7020.94	8137.16	39250.6	42754
1.34_188.0919m/z	188.092	1.33555	pos	Herierin IV	HMDB0038761	93410			131341	131123-57-4	Organoheterocyclic compounds	Pyrans	Pyranones and derivatives	***	50.4	46.3	M+NH4	C8H10O4	0.715815	2.60533	8.39422e-05	0.0135817	-1.44346	0.367686	43316.3	117808	134963	115155	112394	124947	113994	105394	26067.6	25658.7	24889.9	27584.6	76828.3	78868.5	66758.5	90708.3	75094.6	81618.5	25520	25488.2
1.34_240.1474n	241.155	1.33555	pos	Pirbuterol	HMDB0015407	316502		C07807	4845	38677-81-5	Organoheterocyclic compounds	Pyridines and derivatives	Hydroxypyridines	*	39.3	0	M+H, M+Na	C12H20N2O3	-0.0285245	2.09083	0.000635886	0.0227296	-0.977444	0.507879	54316.8	106948	132276	109551	108582	102650	87670.2	100962	44324.5	35111.3	33876.3	51531.2	72306.5	88751	100349	60188.1	74011.2	80187.8	49525.1	54885.2
1.34_268.1292m/z	268.129	1.33555	pos	Glycylprolylhydroxyproline	HMDB0002171	6524			11778669	2239-67-0	Organic acids and derivatives	Carboxylic acids and derivatives	Amino acids, peptides, and analogues	***	67.3	57.5	M+H-H2O	C12H19N3O5	0.138511	1.837	0.000592624	0.0223344	-2.27684	0.206349	10342.2	50120.1	73564.6	45029.1	50046.9	46437.3	37695.1	47947.5	602.755	272.813	435.407	698.961	25556.7	34486.7	39357.9	19470.8	24824.8	28643	502.05	400.164
1.34_375.1147m/z	375.115	1.33555	pos	Succinylaminoimidazole carboxamide riboside	HMDB0240295	837240			54478644	17388-80-6	Nucleosides, nucleotides, and analogues	Imidazole ribonucleosides and ribonucleotides	1-ribosyl-imidazolecarboxamides	*	47	40.9	M+H	C13H18N4O9	0.0525421	1.19939	0.011041	0.0541955	2.85748	7.24747	22756.5	3139.92	3650.66	2991.32	3953.52	2328.02	2588.32	3327.68	37905.1	27741.7	30508.3	33745.8	3367.52	3270.53	3736.83	2451.3	2709.87	3654.07	28516.7	29496.8
1.35_450.2558m/z	450.256	1.35357	pos	Tobramycin	HMDB0014822	2863		C00397	36294	32986-56-4	Organic oxygen compounds	Organooxygen compounds	Carbohydrates and carbohydrate conjugates	*	40.1	8.69	M+H-H2O	C18H37N5O9	-0.0216772	2.04836	0.00190985	0.0316397	-1.99699	0.250522	17588	70205.2	95346.7	69625.3	68375.6	67984.7	52899	66999.9	632.446	2.88386e-08	182.516	284.068	41662.9	62766	66332.5	30737	40539.2	45705.6	183.142	2.88386e-08
1.37_254.1267n	255.134	1.37205	pos	L-Furosine	HMDB0029390	86236			14497053	19746-33-9	Organic acids and derivatives	Carboxylic acids and derivatives	Amino acids, peptides, and analogues	***	58.7	32.2	M+H-H2O, M+H	C12H18N2O4	-0.0190273	1.3384	0.000816096	0.0242109	-1.9787	0.253719	7267.1	28642.4	37697.1	27320	29132.4	26600.8	22781.8	28321.9	1114.17	592.422	1048.02	708.628	19485.4	20653.9	22619.1	15496.9	15602.5	17849.6	695.523	904.785
1.37_293.1474n	294.155	1.37205	pos	N-(1-Deoxy-1-fructosyl)leucine	HMDB0037840	92648			131752244	34393-18-5	Organic acids and derivatives	Carboxylic acids and derivatives	Amino acids, peptides, and analogues	***	61.4	48.7	M+H-H2O, M+H	C12H23NO7	-0.327948	1.42733	0.00196256	0.0316397	-1.01597	0.494497	25593.7	51757	73858.4	46000.5	53017.4	49588	37470.4	50607.3	23878.7	12926.9	18191.1	26106.1	33868.9	38590.5	44148.9	28696.3	29986.9	34890.9	24864.5	25663.9
1.37_320.1767m/z	320.177	1.37205	pos	Ralfinamide	HMDB0257099				9839381		Organic acids and derivatives	Carboxylic acids and derivatives	Amino acids, peptides, and analogues	*	36.9	3.2	M+NH4	C17H19FN2O2	-0.643489	2.033	0.00163446	0.0297482	-1.95688	0.257585	17596.1	68311.9	65623.3	81094.7	43322.3	76674.3	73433.6	69723	1543.59	1257.87	2339.03	1386.2	37739.5	61310.3	59486.2	26925.2	36250.3	34243.1	1558.62	317.832
1.38_133.0508m/z	133.051	1.38265	neg	5-Deoxy-D-ribose	HMDB0246776				13420529		Organic oxygen compounds	Organooxygen compounds	Carbohydrates and carbohydrate conjugates	**	61.9	18.4	M-H	C5H10O4	0.973584	1.90823	0.0146907	0.056066	2.0817	4.23306	72313.2	17083	19615.9	15751.8	18813.9	16739	14548.4	17028.9	48773.3	90272.6	92419.6	145717	30295.6	26401.2	26004.4	27425.6	21340.1	21415.6	119785	146099
1.39_132.1021m/z	132.102	1.3905	pos	L-Isoleucine	HMDB0000172	5193	LMFA01100047	C00407	6306	73-32-5	Organic acids and derivatives	Carboxylic acids and derivatives	Amino acids, peptides, and analogues	***	65.9	47.6	M+H	C6H13NO2	1.38477	5.20148	0.027713	0.0800879	0.47698	1.39183	1.53099e+06	1.09999e+06	1.36884e+06	1.12913e+06	1.25213e+06	971081	872961	1.00579e+06	1.64902e+06	1.80631e+06	1.73852e+06	1.8566e+06	1.06449e+06	1.07103e+06	1.38417e+06	854829	833219	901269	1.73795e+06	1.4839e+06
1.39_270.1448m/z	270.145	1.3905	pos	Tyrosyl-Alanine	HMDB0029098				4078684		Organic acids and derivatives	Carboxylic acids and derivatives	Amino acids, peptides, and analogues	**	55.5	1.03	M+NH4	C12H16N2O4	0.0516889	1.66324	0.00177222	0.0307658	-1.99581	0.250728	11527.8	45977.2	64927.7	43760.5	45129.4	44342.4	34380.1	43323	882.811	800.296	322.066	708.519	26990.5	39462.5	34203.2	21162.6	26194.4	30406.2	912.879	807.263
1.43_201.0859m/z	201.086	1.42703	pos	4-Pyridoxic acid	HMDB0000017	239		C00847	6723	82-82-6	Organoheterocyclic compounds	Pyridines and derivatives	Pyridinecarboxylic acids and derivatives	**	52.3	0	M+NH4	C8H9NO4	-5.83033	2.52901	0.0139885	0.055183	3.53974	11.6297	97358.4	8371.55	9291.65	8125.2	11141	8760.75	5421.59	7489.15	158097	113806	118085	178108	7838.97	8215.72	6680.82	7609.48	7949.55	8280.15	166307	154259
1.43_232.1060n	233.113	1.42703	pos	Aspartyl-Valine	HMDB0028766				4991131		Organic acids and derivatives	Carboxylic acids and derivatives	Amino acids, peptides, and analogues	***	71	67.9	M+H, M+Na	C9H16N2O5	0.20286	1.58923	0.00284024	0.0355962	-1.70558	0.306598	14258.2	46504.5	63838.4	41676.5	49820.9	44478	33899.5	45313.6	3330.71	2787.31	3422.35	2415.86	36318	37274.8	42675.1	31714.5	32125.4	35727.4	3447.66	2763.28
1.43_401.1643m/z	401.164	1.42703	pos	Kuguacin B	HMDB0302097				1009344		Benzenoids	Phenol ethers	Unclassified	*	54.4	82.5	M+H-H2O	C25H23FN2O3	-4.10921	4.85035	0.0120252	0.0541955	3.67646	12.7857	355717	27821.5	30249.9	27733.7	37401.6	30197.6	17697.1	23648.7	541073	459596	472004	612588	24567.7	24474.4	19350.2	25173.7	22611.5	26249.1	727741	789025
1.43_469.1058m/z	469.106	1.42703	pos	Pinakryptol Yellow		326399			117662		Unclassified	Unclassified	Unclassified	*	36.2	0	M+Na	C21H22N2O7S	4.11547	1.04215	0.00447423	0.0419492	1.95869	3.88708	19044.3	4899.39	3552.35	2212.09	4795.34	5451.75	8662.62	4722.23	26066.6	26491.9	19742.1	26758.2	6951.72	8255.53	4540.23	5452.82	5163.91	4809.71	22813.7	18915.9
1.45_154.0841m/z	154.084	1.4452	pos	L-Leucine	HMDB0000687	24		C00123	6106	61-90-5	Organic acids and derivatives	Carboxylic acids and derivatives	Amino acids, peptides, and analogues	**	53.2	2.42	M+Na	C6H13NO2	1.56816	1.03918	0.0273119	0.0793037	2.05643	4.15957	20096.7	4831.43	5290.39	3369.26	6941.43	5098.78	4303.14	3985.56	36945.6	14530.3	20628.4	37415.7	4793.53	6266.43	2780.28	9872.77	5922.28	4520.87	31285.6	18277.3
1.46_168.0633m/z	168.063	1.46333	pos	4-Acetamidobutanoic acid	HMDB0003681	44719		C02946	18189	3025-96-5	Organic acids and derivatives	Carboxylic acids and derivatives	Amino acids, peptides, and analogues	**	56.2	6.74	M+Na	C6H11NO3	1.18254	1.44936	0.0311342	0.0862492	2.65832	6.31297	36062.2	5712.4	5448.42	5215.82	7939.17	6146.11	4798.45	4726.45	74527.2	29750.4	35446.4	66709.9	5664.08	4275.35	3834.93	5006.49	5649.21	4842.96	55673.7	29016.2
1.48_288.2030m/z	288.203	1.48132	pos	Isoleucyl-Arginine	HMDB0028901				9900561		Organic acids and derivatives	Carboxylic acids and derivatives	Amino acids, peptides, and analogues	***	69.1	75.6	M+H	C12H25N5O3	-0.0486694	1.48922	0.0175748	0.061131	-1.35267	0.391567	21233.3	54226.5	65937.1	53909	53359.4	58047.6	44197.5	49908.2	3328.55	3746.56	3554.77	3679.87	52147.8	60942.3	60393.7	44169.4	44162.8	48654	3685.61	2369.78
1.52_383.2036m/z	383.204	1.51728	pos	Isopentenyladenine-9-N-glucoside	HMDB0012240	62882			11675006	83087-94-9	Organic oxygen compounds	Organooxygen compounds	Carbohydrates and carbohydrate conjugates	*	41.7	12.7	M+NH4	C16H23N5O5	-0.344246	1.13452	0.000825352	0.0242438	-1.77661	0.291869	6380.38	21860.5	29218.7	20621.2	19312.2	22422.3	18336.2	21252.1	2545.49	1666.97	1382.82	2579.5	11767.9	18339.5	17832.4	10831	11546.8	13409.2	2010.34	1532.05
1.52_422.1227m/z	422.123	1.51728	pos	LEUCOGENENOL	HMDB0254032				301101		Organoheterocyclic compounds	Oxazines	1,3-oxazines	*	41.9	20.5	M+K	C18H25NO8	3.8801	1.59495	0.00101351	0.0251794	1.56593	2.96068	43763	14781.4	17648.7	14651.7	16342.7	15989.8	8080.98	15974.4	61820	38842.7	55561.2	52593.5	25108.6	28651.9	29424.5	20409.5	17432.2	18425	45783.5	41004.2
1.54_401.2143m/z	401.214	1.53607	pos	Dihydrozeatin-9-N-glucoside	HMDB0012213					73263-99-7	Organic oxygen compounds	Organooxygen compounds	Carbohydrates and carbohydrate conjugates	*	42	13.8	M+NH4	C16H25N5O6	0.0300172	1.09247	0.000906046	0.0248013	-2.03685	0.243695	4633.7	19014.3	25579.4	18192.7	17571.6	20148.6	15687.4	16906.1	755.997	480.644	339.038	498.826	9639.35	16088.3	15206	6614.9	8792.28	10501.5	482.338	460.684
1.57_307.1224m/z	307.122	1.57308	pos	Metioprim	HMDB0254675				68590		Benzenoids	Benzene and substituted derivatives	Methoxybenzenes	*	38.7	0.54	M+H	C14H18N4O2S	0.173822	1.37035	0.0110953	0.0541955	4.64489	25.0179	26965.6	1077.85	1401.73	1008.99	1287.92	1169.94	695.33	903.212	43142.7	33750.4	37504.6	45100.1	1315.23	980.875	1016.63	995.369	920.274	1046.22	47725.7	51704.6
1.57_377.1919m/z	377.192	1.57308	pos	Diflucortolone	HMDB0251260				14445457		Lipids and lipid-like molecules	Steroids and steroid derivatives	Hydroxysteroids	*	51.7	71.4	M+H-H2O	C22H28F2O4	-0.997689	1.03408	0.000378463	0.0207521	-2.28864	0.204668	3225.19	15758.2	20532.1	14382	16139.6	16275.5	12284	14935.7	2.88386e-08	2.88386e-08	2.88386e-08	2.88386e-08	7564.42	11786.7	10474.7	5467.1	7572.65	8960.17	2.88386e-08	2.88386e-08
1.61_364.1615m/z	364.162	1.60942	pos	(2S)-1-[(2S)-3-(4H-Imidazol-4-yl)-2-[[(2S)-5-oxopyrrolidine-2-carbonyl]amino]propanoyl]pyrrolidine-2-carboxylic acid	HMDB0250908				20564081		Organic acids and derivatives	Carboxylic acids and derivatives	Amino acids, peptides, and analogues	*	38.3	0	M+H	C16H21N5O5	-0.0365423	1.12962	0.000324631	0.020083	-2.31273	0.201279	3750.83	18635	24580.4	16906.7	18342.2	18958.4	14335.9	18686.3	129.429	2.88386e-08	2.88386e-08	113.905	8683.99	13577.7	13027.9	5659.04	8963.51	10148.7	2.88386e-08	2.88386e-08
1.70_297.1075n	320.097	1.70098	pos	1-Methylguanosine	HMDB0001563	6324		C04545	96373	2140-65-0	Nucleosides, nucleotides, and analogues	Purine nucleosides	Unclassified	***	69.6	73.5	M+H, M+Na	C11H15N5O5	0.485163	1.37146	0.0132879	0.054737	3.12073	8.69828	29968.2	3445.3	3982.23	2763.4	4170.33	3693.17	2686.89	3375.79	44561.6	37334.2	42539.2	50252.1	2822.92	2299.15	3917.65	3335.3	2259.92	2827.54	57505.5	57260.2
1.74_351.1762m/z	351.176	1.73667	pos	Glycylprolylarginine	HMDB0252828				21525054		Organic acids and derivatives	Carboxylic acids and derivatives	Amino acids, peptides, and analogues	*	45.1	35.4	M+Na	C13H24N6O4	3.26664	1.72998	0.00128642	0.0273465	-2.0908	0.23475	11246.1	47906.6	68219.4	42767.4	49875.5	45898.7	35017.5	45661.3	411.066	313.112	589.136	338.451	28799.5	37025.2	39926.3	21702.2	25787	31091.5	414.745	22.4475
1.75_245.1608m/z	245.161	1.75498	pos	Butanoyl (2S)-2-amino-5-(diaminomethylideneamino)pentanoate	HMDB0257690				57603463		Organic acids and derivatives	Carboxylic acids and derivatives	Amino acids, peptides, and analogues	***	62.7	53.5	M+H	C10H20N4O3	-0.198442	1.11774	0.000161265	0.0163158	5.04018	32.9037	14070	427.611	85.4842	288.849	854.414	1273.42	63.4966	2.88386e-08	19183.3	12024.4	15229.2	21718.1	8851.88	7412.93	1183.39	6409.93	3553.43	3474.13	21931.9	20554.9
1.83_246.1452m/z	246.145	1.82878	pos	Valyl-Gamma-glutamate	HMDB0029141	86033			131750792		Organic acids and derivatives	Carboxylic acids and derivatives	Amino acids, peptides, and analogues	*	43.9	26	M+H	C10H19N3O4	1.67388	1.13687	0.000432645	0.021632	-2.2867	0.204944	3882.32	18943.3	27254.2	16158	18626.2	18321.2	14901.8	18398.2	269.745	241.887	285.027	252.014	9456.81	12788.4	13085.1	6844.82	8974.52	10026	184.736	184.526
1.85_189.1002n	190.107	1.84657	pos	3-hydroxyhexanoylglycine	HMDB0094720				131802903		Organic acids and derivatives	Carboxylic acids and derivatives	Amino acids, peptides, and analogues	*	46.8	35.9	M+H, M+Na	C8H15NO4	0.524014	3.60835	0.0048543	0.0435217	3.15301	8.8951	188711	21215.1	24450.2	20542.9	19309.9	20518.7	23545.7	18923.4	285418	226909	217556	306101	48503.7	47776.3	24225.4	40713.8	24146.4	30053.8	287632	221163
1.88_243.1350m/z	243.135	1.87735	neg	Isoleucylhydroxyproline	HMDB0028908					90965-80-3	Organic acids and derivatives	Carboxylic acids and derivatives	Amino acids, peptides, and analogues	*	54.2	73.5	M-H	C11H20N2O4	-0.236721	2.76988	0.00769604	0.0521296	-1.6361	0.321726	50160.8	155912	202206	152870	135483	162316	133665	148929	3445.8	4773.08	5414.91	5722.77	105031	176577	177785	64843	91378.6	102383	5408.61	3286.66
1.88_330.1339m/z	330.134	1.88277	pos	Helilandin A		52145	LMPK12120342		42607629		Lipids and lipid-like molecules	Polyketides	Flavonoids	*	36.8	0.826	M+NH4	C18H16O5	1.05025	1.08682	0.0287705	0.0818645	-1.18934	0.438503	14673.2	33462	31829.5	36069.5	29161.6	37908.8	35008.7	30793.8	4025.4	3410.75	3355.32	3184.99	31158.9	42903.8	37477.3	24727.8	27211.7	30159.9	3199.33	1376.27
1.92_302.1710m/z	302.171	1.92028	pos	Siguazodan	HMDB0258290						Organoheterocyclic compounds	Diazines	Pyridazines and derivatives	*	39.6	8.35	M+NH4	C14H16N6O	-4.74634	5.64554	0.00773547	0.0522349	-1.54175	0.343469	227716	662989	739872	716634	545408	680183	702989	592848	38291.9	30596.3	37699.8	38882.1	457875	762951	575301	339160	336219	400909	36499.3	25493.4
1.96_472.2403m/z	472.24	1.95685	pos	3-O-(alpha-L-arabinopyranosyl-(1->6)-beta-D-glucopyranosyl) butyl 3S-hydroxybutanoate			LMFA03120060				Lipids and lipid-like molecules	Fatty Acyls	Eicosanoids	*	38.5	0	M+NH4	C19H34O12	3.07909	1.45095	0.00246779	0.0335552	-1.9633	0.256441	9430.37	36774.1	47233.2	39770.1	40516.3	26533.2	22722.2	43869.3	1259.97	625.843	1043.63	1015.57	21208.5	31428.7	34736.9	13428.2	19535.6	23282.8	642.073	439.609
10.09_392.2927n	437.291	10.0926	neg	3,7-Dihydroxycholan-24-oic acid	HMDB0246080				5645		Lipids and lipid-like molecules	Steroids and steroid derivatives	Bile acids, alcohols and derivatives	**	53.4	0.94	M+FA-H, 2M-H, M-H	C24H40O4	0.147158	1.44893	0.0355456	0.0938481	6.54863	93.6123	34404.7	367.524	2.88386e-08	766.142	2.88386e-08	982.041	456.958	2.88386e-08	31117.7	28988.2	55303.1	90150.2	83.8839	785.361	2.88386e-08	2951.19	2.88386e-08	2.88386e-08	99874.9	47334.3
10.09_459.2731m/z	459.273	10.0926	neg	25-Acetylvulgaroside	HMDB0041365	95770			85163499	172616-88-5	Lipids and lipid-like molecules	Prenol lipids	Sesterterpenoids	***	55.6	69	M-H2O-H	C27H42O7	-4.51827	1.03195	0.0304202	0.0849504	6.64846	100.32	16999.8	169.456	2.88386e-08	367.17	2.88386e-08	545.098	104.465	2.88386e-08	16882.7	15278.4	26832.1	42825.8	2.88386e-08	179.606	2.88386e-08	1300.25	2.88386e-08	2.88386e-08	46879.8	23316.1
10.10_300.2897m/z	300.29	10.1039	pos	Sphingosine	HMDB0000252		LMSP01010001	C00319	5280335		Organic nitrogen compounds	Organonitrogen compounds	Amines	***	53.7	69.7	M+H	C18H37NO2	0.129218	1.10408	0.00355486	0.0383913	3.4372	10.8318	17017.4	1571.06	1626.65	1285.96	1703.41	2276.03	1487.41	1046.92	25651.9	21595.5	24171.6	22114.3	3554.49	5016.65	3858.65	4757.02	3136.36	4614.99	25197	46265.6
10.17_544.2660m/z	544.266	10.1665	neg	LysoPE(0:0/20:5(5Z,8Z,11Z,14Z,17Z))	HMDB0011489	62277	LMGP02050053		53480938		Lipids and lipid-like molecules	Glycerophospholipids	Glycerophosphoethanolamines	**	42.9	1.9	M+FA-H	C25H42NO7P	-4.23099	1.50837	0.0190212	0.0636176	0.69785	1.62209	80950.3	49905.1	67240.2	50384.8	60727	70723.4	10420.4	39935	91903.7	74010.1	73452.6	59708	82933.5	103694	107529	62683.4	46014.3	97403.6	37935.4	72088.4
10.20_632.3183m/z	632.318	10.1976	neg	OKHdiA-PE			LMGP20020041		134812371		Lipids and lipid-like molecules	Glycerophospholipids	Oxidized glycerophospholipids	*	39.3	3.56	M-H	C30H52NO11P	-3.4582	2.27741	0.0330458	0.0895225	0.588311	1.50349	224826	149537	191423	153145	177579	212865	47134.3	115074	247795	205890	172527	191050	238606	293090	266749	194067	167894	252829	105436	177080
10.23_392.2927n	437.291	10.2308	neg	Deoxycholic acid	HMDB0000626	265	LMST04010040	C04483	222528	83-44-3	Lipids and lipid-like molecules	Steroids and steroid derivatives	Bile acids, alcohols and derivatives	***	57.4	35.9	M-H, M+FA-H	C24H40O4	0.120399	2.5512	0.0191406	0.0637832	3.93869	15.3343	104602	6821.43	834.488	11557.3	930.802	15114.2	10206.7	2284.98	109482	108453	177164	216869	3870.54	11774.7	1064.74	34050.6	764.175	403.76	198471	194205
10.27_242.2842m/z	242.284	10.2681	pos	Hexadecylamine	HMDB0243891	4110			8926	143-27-1	Organic nitrogen compounds	Organonitrogen compounds	Amines	*	39.8	1.93	M+H	C16H35N	-0.268958	1.922	0.0126041	0.0543404	0.710264	1.6361	135837	83024.7	91197.2	79123.2	76169	129540	63413.2	58706.1	145959	163768	174791	131582	79962.7	118959	105295	137606	98409.8	136195	136439	234695
10.27_433.3191n	434.326	10.2681	pos	Lithocholic acid glycine conjugate	HMDB0000698	5666	LMST05030009	C15557	115245	474-74-8	Lipids and lipid-like molecules	Steroids and steroid derivatives	Bile acids, alcohols and derivatives	***	71.3	92.1	M+H-H2O, M+H	C26H43NO4	-0.280198	1.80901	0.0199036	0.0650761	8.72453	423.003	47788.1	112.973	244.171	2.88386e-08	110.282	2.88386e-08	117.273	206.114	67051.6	41253.5	72167.6	105853	351.71	51.1969	83.8486	410.135	70.9356	141.176	128212	118829
10.27_500.2995m/z	500.3	10.2677	neg	1-(2-methoxy-pentadecanyl)-sn-glycero-3-phosphoethanolamine			LMGP02060013		137323916		Lipids and lipid-like molecules	Glycerophospholipids	Glycerophosphoethanolamines	*	38.9	0	M+FA-H	C21H46NO7P	0.279161	1.00388	0.013646	0.0547932	15.4147	43679.6	14160.5	0.324189	2.88386e-08	2.88386e-08	2.88386e-08	1.8526	0.092534	2.88386e-08	21297.7	15448.8	20739.5	27476.8	2.88386e-08	2.88386e-08	2.88386e-08	2.88386e-08	2.88386e-08	2.88386e-08	27063.1	26010.5
10.29_477.2855n	476.278	10.2905	neg	LysoPE(0:0/18:2(9Z,12Z))	HMDB0011477	62265	LMGP02050041		53480926		Lipids and lipid-like molecules	Glycerophospholipids	Glycerophosphoethanolamines	***	76.4	98.6	M-H, 2M-H	C23H44NO7P	-0.0614232	2.79884	0.0292488	0.082701	0.635831	1.55383	319609	205691	319115	109335	254417	221931	61751	267596	349261	286147	255277	306271	385485	335213	583588	293551	181989	560793	220819	246058
10.29_544.2661m/z	544.266	10.2905	neg	PS(20:4(5Z,8Z,11Z,14Z)/0:0)		46725	LMGP03050007		42607475		Lipids and lipid-like molecules	Glycerophospholipids	Glycerophosphoserines	**	39.3	0.427	M-H	C26H44NO9P	-3.70516	1.37924	0.0204864	0.0661445	0.755603	1.68834	63401	37552.4	59322.3	14526.2	47346.5	39577.9	10591.5	53949.7	75757.5	53983.2	49541.4	60552.9	72994.3	67576.8	111018	58694.1	35090.6	106742	41473.5	45648.6
10.30_520.2681m/z	520.268	10.3044	neg	LysoPS(18:2(9Z,12Z)/0:0)	HMDB0240604	78838	LMGP03050011		52926279	1218913-82-6	Lipids and lipid-like molecules	Glycerophospholipids	Glycerophosphoserines	***	62.7	82.1	M-H	C24H44NO9P	-0.0702999	1.81948	0.00936983	0.0541955	0.789782	1.72881	101701	58827.1	55851.8	58613.4	72722.8	74821.7	24133.7	66819.2	136572	129228	108473	76417.4	77244.2	82272.5	128151	59537.4	64028.2	65834.3	65149.8	78505
10.32_344.3160m/z	344.316	10.3238	pos	2-oxophytanic acid		53584	LMPR0104010016	C02117	3082203		Lipids and lipid-like molecules	Prenol lipids	Isoprenoids	*	38.4	0	M+NH4	C20H38O3	0.109604	1.05843	0.000901229	0.0248013	2.88355	7.37965	15300.7	2073.37	2794.93	901.151	2380.88	3719.59	1499.11	1144.55	18544.4	17181.6	21665	20764.4	4795.3	8853.62	7739.93	8148.37	3570.78	6309.55	22558.3	35928.8
10.35_564.3306m/z	564.331	10.3476	neg	LysoPC(0:0/18:2(9Z,12Z))	HMDB0061700				71768169	27304-12-7	Lipids and lipid-like molecules	Glycerophospholipids	Glycerophosphocholines	***	77.6	99.4	M+FA-H	C26H50NO7P	-0.167125	4.73865	0.00202773	0.0316701	0.800768	1.74203	589578	338443	330698	272872	518239	368108	119508	421234	617076	566857	531863	633896	517413	670360	769432	496695	323629	709145	467303	473503
10.35_632.3183m/z	632.318	10.3476	neg	Retaspimycin	HMDB0257169				72997919		Phenylpropanoids and polyketides	Macrolactams	Unclassified	**	53.8	11	M+FA-H	C31H45N3O8	-0.886425	2.34786	0.00106315	0.0253885	1.00389	2.0054	118885	59282.6	57600.2	34234.7	96962.3	61302.2	21306.9	84289.5	135513	110198	104285	126733	104049	132533	148880	97456.2	60501.4	137051	90109	91541.5
10.46_595.2890m/z	595.289	10.4585	neg	LysoPI(18:2(9Z,12Z)/0:0)	HMDB0240597		LMGP06050010			1425501-10-5	Lipids and lipid-like molecules	Glycerophospholipids	Glycerophosphoinositols	*	56.5	87.8	M-H	C27H49O12P	0.258765	3.05276	0.000119459	0.0152013	0.864817	1.82111	221815	121802	131760	102850	130018	163020	65690.3	137474	243715	212675	218394	185129	245862	225115	190918	253598	149222	286974	136699	210610
10.46_760.5132m/z	760.513	10.4585	neg	PS(18:1(9Z)/16:0)	HMDB0012387	78623	LMGP03010959		52926066		Lipids and lipid-like molecules	Glycerophospholipids	Glycerophosphoserines	*	52.3	66.4	M-H	C40H76NO10P	-0.266588	4.32356	0.0335221	0.090329	-0.48746	0.71328	656636	920587	866236	930724	935678	844364	922030	1.02449e+06	139653	745424	746781	771276	809305	727377	645267	837028	742518	554562	491640	512816
10.48_663.2765m/z	663.277	10.4775	neg	PI(20:5(5Z,8Z,11Z,14Z,17Z)/0:0)			LMGP06050026				Lipids and lipid-like molecules	Glycerophospholipids	Glycerophosphoinositols	*	36	0	M+FA-H	C29H47O12P	-3.56176	1.38575	6.01037e-06	0.00590681	2.27309	4.83356	24789.3	5128.58	4253.55	2.88386e-08	5044.17	4704.66	4294.47	12474.6	30168.2	23220.9	24095.3	18837.5	27298.1	25115.8	18210.7	26817.3	12641.4	32672	11101.8	21121.9
10.53_323.1064m/z	323.106	10.5259	neg	N-(4-Aminobutyl)-2-Naphthalenesulfonamide	HMDB0245247				4298		Benzenoids	Naphthalenes	Naphthalene sulfonic acids and derivatives	*	37	0	M+FA-H	C14H18N2O2S	-2.64449	2.348	0.0238209	0.072392	-7.88788	0.00422193	355.57	84219.8	92948.8	203872	76198.9	127720	3240.42	1338.87	878.814	960.29	2.88386e-08	294.317	2.88386e-08	2.88386e-08	55.7654	149.058	2181.29	9884.16	2.88386e-08	2.88386e-08
10.53_333.1353m/z	333.135	10.5259	neg	Amifloxacin	HMDB0041826	96152			55492	86393-37-5	Phenylpropanoids and polyketides	Macrolides and analogues	Unclassified	*	54	81.3	M-H	C16H19FN4O3	-4.67971	10.9951	0.0277599	0.0801581	-5.99954	0.01563	29695	1.89987e+06	2.05361e+06	4.72782e+06	1.53976e+06	2.9249e+06	96023.5	57088	52415.8	46651	21287.7	27487.3	15615.5	14712.4	18278.8	24708.7	71916.8	252714	16871.4	21539.2
10.53_350.1253m/z	350.125	10.5259	neg	Zanthodioline	HMDB0031929	88043			78384601	198336-59-3	Organoheterocyclic compounds	Quinolines and derivatives	Quinolones and derivatives	*	37.7	0.19	M+FA-H	C16H19NO5	2.5646	2.5496	0.0255601	0.0758721	-7.46302	0.00566769	567.864	100193	111630	243921	83223.7	157082	3720.52	1581.11	2279.6	996.129	2.88386e-08	92.3612	39.0936	2.88386e-08	45.6578	64.1479	2336.68	11087.8	94.1779	2.88386e-08
10.53_365.0729m/z	365.073	10.5259	neg	Glucose lactate ketone	HMDB0252781						Organic oxygen compounds	Organooxygen compounds	Carbohydrates and carbohydrate conjugates	*	38.7	0	M-H2O-H	C13H20O13	0.981761	3.24312	0.0383332	0.0991696	-9.03659	0.00190422	323.965	170130	167380	466428	126404	253481	5202.43	1886.47	41.2005	1633.01	95.4759	174.101	2.88386e-08	2.88386e-08	92.1204	89.2087	1865.33	12661.3	2.88386e-08	2.88386e-08
10.53_401.1227m/z	401.123	10.5259	neg	sauchinone	HMDB0257508				72816328		Organoheterocyclic compounds	Benzopyrans	1-benzopyrans	**	49.7	0.0309	M+FA-H	C20H20O6	-4.28635	6.00535	0.0196175	0.0645961	-5.90335	0.0167076	9127.9	546332	621224	1.23673e+06	505492	861677	33878.1	18987.1	17767.3	15449.5	6066.95	8049.88	3976.22	3457.59	5089.46	7415.92	24994.5	86693.8	4493.67	5805.3
10.54_469.1100m/z	469.11	10.5414	neg	2,4,6-trimethyl-3,5-dinitrobenzonitrile		34473			72942114		Unclassified	Unclassified	Unclassified	*	38.5	0	2M-H	C10H9N3O4	-2.91759	3.957	0.0152444	0.0568816	-6.148	0.0141015	3258.7	231088	273150	481335	233517	376341	14927.8	7258.77	7111.74	6702.75	1515.12	2418.99	947.275	856.331	1341.57	1606.36	11178.3	42454.4	1095.69	1650.96
10.57_656.2408m/z	656.241	10.5724	neg	Lewis b	HMDB0254067						Organic oxygen compounds	Organooxygen compounds	Carbohydrates and carbohydrate conjugates	*	37.9	0	M-H2O-H	C26H45NO19	0.0199617	1.19308	0.000153336	0.016235	2.79472	6.93897	17792.8	2564.18	3121.44	2.88386e-08	2529.97	1541.81	1439.76	6752.11	22678.5	16394.9	15497.9	26875.8	10718.8	14590.9	18295.8	10327.1	6445.43	14032.2	18581	19112.7
10.57_718.4334m/z	718.433	10.5724	neg	PKDdiA-PC			LMGP20010017		71684450		Lipids and lipid-like molecules	Glycerophospholipids	Oxidized glycerophospholipids	*	37.5	0	M-H	C36H66NO11P	4.58315	1.42702	0.0215284	0.0682499	-5.81541	0.0177577	547.619	30838.4	61138.6	41144.8	23674.9	58574.1	2.88386e-08	497.741	1027.86	1387.65	184.319	685.889	2.88386e-08	2.88386e-08	176.3	2.88386e-08	454.927	10382	160.155	143.125
10.58_453.2853n	454.293	10.5809	pos	LysoPE(0:0/16:0)	HMDB0011473	62261	LMGP02050036		53480922		Lipids and lipid-like molecules	Glycerophospholipids	Glycerophosphoethanolamines	***	78.5	94.6	M+H, M+Na, M+H-H2O	C21H44NO7P	-0.421165	6.97819	0.00135196	0.0276363	1.81438	3.51707	786010	223484	303444	166612	251968	283307	92223.1	243350	1.12894e+06	759832	813022	1.11982e+06	431322	463124	647044	540822	259597	640772	1.45432e+06	1.08584e+06
10.63_540.3307m/z	540.331	10.6274	neg	LysoPC(0:0/16:0)	HMDB0240262	40340	LMGP01050074		15061532	66757-27-5	Lipids and lipid-like molecules	Glycerophospholipids	Glycerophosphocholines	***	79.6	99.3	M+FA-H	C24H50NO7P	0.0501671	4.43434	0.00768491	0.0521296	2.02312	4.06461	354252	87155.1	109085	60747	93941.4	101754	50106.8	107296	400807	356165	605416	506316	128649	128157	230817	151536	72326.6	181482	544101	537617
10.63_608.3183m/z	608.318	10.6274	neg	OOB-PE			LMGP20020034		134812364		Lipids and lipid-like molecules	Glycerophospholipids	Oxidized glycerophospholipids	*	38.9	3.53	M+FA-H	C27H50NO9P	-3.89099	2.00012	0.00530702	0.0451005	2.59474	6.04082	62710.6	10381.1	11583.6	3740.95	12407.8	9910.24	7063.52	17580.7	76022.7	61112.6	107874	89387.6	21310.3	20556.3	39276.3	24790.3	11214.2	28804.5	93929.5	90734.3
10.66_744.4494m/z	744.449	10.662	neg	PS(14:0/18:2(10E,12Z)+=O(9))	HMDB0280849						Unclassified	Unclassified	Unclassified	*	36.4	0	M-H	C38H68NO11P	4.9851	1.14411	0.0199495	0.0651688	-16.6632	9.6355e-06	0.188961	19611	26501.3	35050.1	15570.4	40535.4	7.46282	1.14017	2.88386e-08	2.88386e-08	1.13377	2.88386e-08	2.88386e-08	2.88386e-08	136.553	2.88386e-08	2.88386e-08	3242.82	2.88386e-08	2.88386e-08
10.67_328.3210m/z	328.321	10.6729	pos	D-erythro-Sphingosine C-20		45095			71684564	6918-49-6	Unclassified	Unclassified	Unclassified	*	49.9	54.7	M+H	C20H41NO2	-0.0598319	2.08542	0.00698918	0.0500461	4.03567	16.4005	61948.8	3777.25	3685.51	3672.99	2565.33	7029.4	3130.61	2579.68	98079.6	92077.5	75585	89092.5	7550.64	9307.67	6127.76	6845.81	5137.53	6275.8	73771	145881
10.71_634.3340m/z	634.334	10.7104	neg	OHHdiA-PE			LMGP20020043		134812373		Lipids and lipid-like molecules	Glycerophospholipids	Oxidized glycerophospholipids	*	38.9	3.19	M-H	C30H54NO11P	-3.49581	1.75984	0.00834891	0.0539012	0.953699	1.93683	83842	43288.2	64413.9	28873.7	46356.6	48598.3	12994.6	58492	74210.2	71607.5	61404	70539.2	103284	122007	144789	65646.7	61759.7	113731	37723.8	77664.9
10.72_505.2574m/z	505.257	10.7223	neg	PG(18:3(6Z,9Z,12Z)/0:0)		80008	LMGP04050020		52927443		Lipids and lipid-like molecules	Glycerophospholipids	Glycerophosphoglycerols	**	51.7	0	M-H	C24H43O9P	0.3133	1.49938	0.0110033	0.0541955	8.00813	257.447	31526.4	122.458	2.88386e-08	2.88386e-08	2.88386e-08	2.88386e-08	139.329	595.417	44206.4	41043.3	43308.3	59166.8	812.072	621.575	982.474	402.098	80.8047	892.504	50670.9	33974.6
10.79_479.3010n	478.294	10.7903	neg	LysoPE(0:0/18:1(11Z))	HMDB0011475	62263	LMGP02050039		53480924		Lipids and lipid-like molecules	Glycerophospholipids	Glycerophosphoethanolamines	***	75.4	98.6	M-H, 2M-H	C23H46NO7P	-0.36042	2.49416	0.0490444	0.118143	0.519419	1.43338	325899	227364	302071	167640	276759	263700	79687.9	274327	279713	256957	280242	332692	414724	391064	554112	290837	202923	531899	270546	292838
10.80_479.3011n	480.308	10.802	pos	LysoPE(18:1(9Z)/0:0)	HMDB0011506	40778	LMGP02050004		9547071	89576-29-4	Lipids and lipid-like molecules	Glycerophospholipids	Glycerophosphoethanolamines	***	75.2	97.7	M+H, M+Na, M+H-H2O	C23H46NO7P	-0.225044	4.51818	0.000603677	0.0224857	0.878942	1.83903	499064	271374	403179	213906	301465	317906	100046	291740	551655	431337	460529	541495	505416	503949	680054	501727	315644	790760	635781	508650
10.84_521.3481n	522.355	10.8395	pos	LysoPC(18:1(9Z)/0:0)	HMDB0002815	40298	LMGP01050032		16081932	19420-56-5	Lipids and lipid-like molecules	Glycerophospholipids	Glycerophosphocholines	***	74.1	97.1	M+H, M+Na	C26H52NO7P	-0.0161285	5.01378	0.00281811	0.0355421	0.737267	1.66702	748267	448866	578442	437302	532815	567433	137309	439896	769850	655547	791051	890274	665170	717708	1.27087e+06	637420	491982	961145	993173	901681
10.85_566.3464m/z	566.346	10.8532	neg	LysoPC(0:0/18:1(9Z))	HMDB0061701	40348	LMGP01050082		24779494	22248-65-3	Lipids and lipid-like molecules	Glycerophospholipids	Glycerophosphocholines	***	77.6	99	M+FA-H	C26H52NO7P	0.0872594	3.21376	0.0156322	0.0576717	0.578278	1.49307	427260	286163	356493	256475	340928	365986	84250.6	312844	376450	348630	472285	434128	458049	474019	697400	377588	339751	595384	373465	427619
10.85_634.3340m/z	634.334	10.8532	neg	Pentasine	HMDB0029803				131750910		Organic acids and derivatives	Carboxylic acids and derivatives	Pentacarboxylic acids and derivatives	*	39.6	6.49	M-H2O-H	C30H49N6O10+	1.28978	1.51395	0.00528714	0.0450624	0.714837	1.6413	72671.5	44276.8	54804.2	37044.8	52911.6	56581.9	12742	51576.6	65316.4	56469.5	78861.9	74799.4	78145.2	82436.6	115536	63715.4	55069.3	99267.7	61183.8	71988.6
11.04_1063.6946m/z	1063.69	11.0431	neg	GM4(d18:1/18:0)			LMSP0601AA02				Lipids and lipid-like molecules	Sphingolipids	Acidic glycosphingolipids	*	38.7	3.62	M+FA-H	C53H98N2O16	4.7118	2.63101	0.00245247	0.0334395	0.705732	1.63097	210668	129167	130782	92394	144710	188116	87526.9	131473	228750	209826	256255	206319	154901	207955	194438	319429	211674	217105	171077	239943
11.04_304.1544m/z	304.154	11.0444	pos	7-Hydroxyetodolac	HMDB0060544	2633			14112821	101901-07-9	Organoheterocyclic compounds	Indoles and derivatives	Indolyl carboxylic acids and derivatives	*	40.5	13.1	M+H	C17H21NO4	0.235712	1.05901	0.00125017	0.0269344	0.66292	1.58328	36020.7	22750.6	15344	22195.6	24071.9	25767.7	24038.8	25085.6	39458.7	37486.4	42799.5	39818.7	28733.8	27826.7	27118.2	42967.9	35363.7	31411.7	39382.8	41557
11.04_538.3153m/z	538.315	11.0444	pos	7-[(1R,2R,3R)-3-Hydroxy-2-[(3S)-3-hydroxyoctyl]-5-oxocyclopentyl]heptanoylcarnitine	HMDB0241874						Lipids and lipid-like molecules	Fatty Acyls	Eicosanoids	*	37	1.56	M+K	C27H49NO7	2.54865	1.71323	0.000960012	0.024872	0.996979	1.99582	68574.3	34359	27798.7	29517.8	35145.2	46372.4	30985.6	36334.3	79073.8	68401.5	90514.7	75772.5	48098	49585.2	53931.1	83414	67530.5	59092.2	75919.9	90242.5
11.04_554.3462m/z	554.346	11.0431	neg	LysoPC(17:0/0:0)	HMDB0012108	24068	LMGP01050024	C04230	24779463	50930-23-9	Lipids and lipid-like molecules	Glycerophospholipids	Glycerophosphocholines	***	60.3	97.5	M+FA-H	C25H52NO7P	-0.316898	6.37822	0.0136169	0.0547932	0.281096	1.21512	2.99608e+06	2.46567e+06	2.26648e+06	2.07803e+06	2.67631e+06	3.03526e+06	2.2376e+06	2.50035e+06	3.16945e+06	2.9813e+06	3.33966e+06	3.00327e+06	2.57529e+06	2.90752e+06	2.61911e+06	4.11686e+06	3.26076e+06	3.07338e+06	2.7638e+06	3.1948e+06
11.04_600.3246m/z	600.325	11.0444	pos	PS(22:2(13Z,16Z)/0:0)		78851	LMGP03050024		52926292		Lipids and lipid-like molecules	Glycerophospholipids	Glycerophosphoserines	*	52.9	78	M+Na	C28H52NO9P	-4.46471	1.06276	3.89864e-05	0.0115522	0.696446	1.62051	31289.7	19308.6	15330	18622.5	19741.3	21970.1	19646.1	20541.4	34244.2	31230.6	34015.2	34322.8	27626.7	26298.6	26715.8	43608.6	31287.6	27854	41249.9	42477.7
11.04_622.3337m/z	622.334	11.0431	neg	OOV-PE			LMGP20020037		134812367		Lipids and lipid-like molecules	Glycerophospholipids	Oxidized glycerophospholipids	*	38.9	1.98	M+FA-H	C28H52NO9P	-4.22703	2.11012	0.0257912	0.0764167	0.224397	1.16829	430658	368623	328137	302350	399393	434516	354283	393059	456266	440071	468980	423347	385272	410013	371017	587072	472011	444039	389820	444025
11.18_637.3958m/z	637.396	11.1826	neg	Tuberoside	HMDB0039054				131752530		Lipids and lipid-like molecules	Steroids and steroid derivatives	Steroidal glycosides	*	39.5	0	M+FA-H	C34H56O8	0.0962514	1.28079	0.0280742	0.0806588	2.18941	4.56119	32081.6	7033.61	17663.8	3592.11	5945.31	8327.02	1570.67	5102.71	57275.8	51412.1	28508.9	45694.6	3851.74	5746.74	21754	7639.69	3366.51	9209.58	21639.4	59837.2
11.21_695.4655m/z	695.465	11.2088	neg	PA(18:3(6Z,9Z,12Z)/18:1(11Z))	HMDB0114979				131821944		Lipids and lipid-like molecules	Glycerophospholipids	Glycerophosphates	*	36.8	0	M-H	C39H69O8P	-0.355779	5.42489	2.11871e-05	0.00965558	-1.90823	0.26642	113026	424240	309243	344162	453968	439159	503936	494968	6060.82	192483	148411	130175	112043	88981.8	95500.3	162731	193364	202615	237651	300970
11.23_278.1518n	279.159	11.2305	pos	alhpa-tocopheronolactone		53844	LMPR02020063		52929836		Lipids and lipid-like molecules	Prenol lipids	Quinones and hydroquinones	*	39.4	0	M+H, M+Na	C16H22O4	0.110746	2.23023	0.0279926	0.0806025	0.18593	1.13755	666399	585819	494586	622169	587762	569619	632268	608511	679513	710182	698935	716613	624303	568847	473098	798586	735050	591293	799806	740322
11.23_784.5115m/z	784.512	11.2279	neg	PE-NMe2(16:0/18:4(6Z,9Z,12Z,15Z))	HMDB0113946				131821056		Lipids and lipid-like molecules	Glycerophospholipids	Glycerophosphoethanolamines	*	36.1	0	M+FA-H	C41H74NO8P	-2.52388	2.56965	0.0231535	0.0710396	-0.7971	0.575505	141667	246162	209157	270657	287251	255030	171529	283347	16901.3	63859.4	151456	183957	208502	225327	241096	361878	351129	276258	278780	354639
11.29_205.1952m/z	205.195	11.287	pos	Palustrol	HMDB0302999				110745		Lipids and lipid-like molecules	Prenol lipids	Sesquiterpenoids	***	65.5	41	M+H-H2O	C15H26O	0.444661	1.1327	0.00143814	0.0282255	1.60353	3.03887	21724.8	7148.99	7768.47	7266.34	7844.46	9265.8	4883.24	5865.64	23107.2	13933.8	15048.6	33807.3	16282.9	28169.1	19921.5	15941.3	13221	15642.4	30537	17329.1
11.31_228.2323m/z	228.232	11.3061	pos	Tetradec-2-enal	HMDB0032525	75355	LMFA06000079		5283366	64461-99-0	Lipids and lipid-like molecules	Fatty Acyls	Fatty aldehydes	**	58.8	2.98	M+NH4	C14H26O	0.422152	1.15981	0.00986138	0.0541955	0.596109	1.51163	56168.4	37157.4	29821	34845.2	28965.6	50302.8	33349.6	45659.8	53589.6	69132	70446.1	42975.3	44532.8	56334.2	56444.8	70833.6	60183.1	68470.7	53658.7	86500.6
11.43_480.3094m/z	480.309	11.4289	neg	LysoPE(0:0/18:0)	HMDB0011129	61992	LMGP02050038		53480667	899443-67-5	Lipids and lipid-like molecules	Glycerophospholipids	Glycerophosphoethanolamines	***	78.5	94.6	M-H	C23H48NO7P	-0.381239	2.28248	0.00342075	0.0379257	1.09972	2.14313	124204	57954.4	81909.8	49446.4	66711.7	76579.6	18157.4	54921.4	125543	144926	142443	168632	75775.8	87905	173074	70734.3	42481	98146.3	171283	175114
11.52_568.3619m/z	568.362	11.5248	neg	LysoPC(0:0/18:0)	HMDB0011128	40342	LMGP01050076		24779491	4421-58-3	Lipids and lipid-like molecules	Glycerophospholipids	Glycerophosphocholines	***	77.5	99.1	M+FA-H	C26H54NO7P	-0.117183	2.52195	0.00705238	0.0502249	1.54325	2.9145	131877	45248.7	57764.2	39883.5	50811.1	64255.4	13860.5	44917.7	123424	142604	189925	206366	65264.9	63679.9	146078	56353.4	42805.3	68483.6	195686	190420
11.77_279.1633m/z	279.163	11.7685	neg	Minaprine	HMDB0014943	321130			4199	25905-77-5	Organoheterocyclic compounds	Diazines	Pyridazines and derivatives	*	36.8	0	M-H2O-H	C17H22N4O	6.02132	1.47221	0.0438306	0.109161	-40.1673	8.0993e-13	2.88386e-08	35606.3	37226.1	101894	26845.2	47672.8	2.88386e-08	2.88386e-08	2.88386e-08	2.88386e-08	2.88386e-08	2.88386e-08	2.88386e-08	2.88386e-08	2.88386e-08	2.88386e-08	81.4311	493.176	2.88386e-08	2.88386e-08
11.82_494.3820n	517.371	11.8158	pos	Heptaethylene glycol monododecyl ether	HMDB0251574	347359			76459		Organic oxygen compounds	Organooxygen compounds	Ethers	*	40.8	8.57	M+NH4, M+Na, M+H	C26H54O8	0.180987	1.1103	0.0404591	0.102846	0.176748	1.13033	176382	156044	145094	162037	141225	146082	174081	167744	173027	185785	176361	170368	152196	200553	128142	197683	202983	146834	210051	201031
11.89_262.2297n	280.263	11.8916	pos	6,10,14-Trimethyl-5,9,13-pentadecatrien-2-one	HMDB0034495	89972			1711944	762-29-8	Lipids and lipid-like molecules	Prenol lipids	Diterpenoids	**	55.2	28.4	M+H, M+NH4, M+H-H2O	C18H30O	-0.00623247	3.68267	0.0193602	0.0641531	0.747288	1.67863	499386	297495	222523	221677	190970	497833	225682	426286	420363	571564	670135	355727	412245	566279	530285	611917	520525	644780	439986	1.08695e+06
12.07_377.1424m/z	377.142	12.0749	neg	Pradofloxacin	HMDB0256725				9865506		Organoheterocyclic compounds	Quinolines and derivatives	Quinoline carboxylic acids	*	40.1	5.48	M-H2O-H	C21H21FN4O3	1.28236	1.33999	0.0485946	0.117384	2.0129	4.03594	43333.5	10736.9	6580.26	10560.1	16563	20041.1	865.104	9811.99	24759.8	63169.3	99991.5	49370.9	5947.08	16762.6	25910.2	9876.48	9759.28	9616.51	95044.5	42186.4
12.08_335.1514m/z	335.151	12.0809	pos	(1S,17R)-17-Ethyl-3,13-diazapentacyclo[13.3.1.02,10.04,9.013,18]nonadeca-2(10),4(9),5,7-tetraen-7-ol	HMDB0242425				457967		Alkaloids and derivatives	Ibogan-type alkaloids	Unclassified	*	41.5	14.8	M+K	C19H24N2O	-1.97892	1.02779	0.0116486	0.0541955	1.8345	3.56647	19963.9	5597.66	3564.6	6032.37	7553.5	9027.58	1356.96	6050.92	28062.7	23503	33612.7	20744.1	4694.99	9165.7	10217.1	8417.61	7670.74	6301.13	33464.8	22744.9
12.38_256.2634m/z	256.263	12.384	pos	Hexadecenal	HMDB0060482	75364	LMFA06000089	C06123	5280541		Lipids and lipid-like molecules	Fatty Acyls	Fatty aldehydes	**	57.6	15.9	M+NH4	C16H30O	-0.258215	4.26715	0.00302598	0.0363858	0.536863	1.45081	749646	516707	436886	526293	471649	651434	430280	583702	702146	863515	917379	662591	615255	736994	739496	846217	695986	843010	688093	1.16335e+06
12.44_332.2925n	355.282	12.4402	pos	1-O-(2R-hydroxy-hexadecyl)-sn-glycerol			LMGL01020063		137323864		Lipids and lipid-like molecules	Glycerolipids	Monoradylglycerols	*	39.4	1.49	M+NH4, M+Na, M+H	C19H40O4	-0.513871	2.92563	0.0381547	0.0988571	0.256433	1.19452	868753	727281	516629	737253	719222	701701	856631	832251	889668	937493	910543	932508	805884	736421	672059	1.01037e+06	877231	751007	999294	1.00046e+06
12.50_427.3207m/z	427.321	12.4964	pos	3beta, 4beta, 20S-trihydroxyergosta-5, 24(28)-dien-16-one			LMST01031215				Lipids and lipid-like molecules	Steroids and steroid derivatives	Sterols	*	53	80	M+H-H2O	C28H44O4	0.11407	1.19133	0.00317432	0.0368867	0.579482	1.49431	51269.8	34309.9	37911.5	34607.4	34297.6	49055.7	20174	29813.5	55967.4	49992.2	43114.4	51685.5	49575.1	57284.2	62488	64703.8	38102.7	57528.2	34555.1	69295.8
12.50_429.1537m/z	429.154	12.4986	neg	N-(furan-2-ylmethyl)-1H-pyrazolo[3,4-d]pyrimidin-4-amine		96290			219840		Unclassified	Unclassified	Unclassified	*	39.2	0	2M-H	C10H9N5O	-0.923023	1.3389	0.0377919	0.0981758	-39.8688	9.96079e-13	2.88386e-08	28952.2	29891.6	80432.5	26679.4	36709.5	2.88386e-08	2.88386e-08	2.88386e-08	2.88386e-08	2.88386e-08	2.88386e-08	2.88386e-08	2.88386e-08	2.88386e-08	2.88386e-08	2.88386e-08	2.88386e-08	2.88386e-08	2.88386e-08
12.63_264.2453n	282.279	12.6254	pos	(±)-(Z)-2-(5-Tetradecenyl)cyclobutanone	HMDB0037543	92402			10825540	173074-85-6	Organic oxygen compounds	Organooxygen compounds	Carbonyl compounds	***	62.3	44	M+H, M+NH4, M+H-H2O	C18H32O	-0.112288	13.4854	0.00518803	0.0447061	0.903782	1.87096	5.1861e+06	2.77189e+06	1.95383e+06	2.31929e+06	2.02541e+06	4.07733e+06	2.46923e+06	3.78626e+06	5.10557e+06	6.32805e+06	7.1254e+06	3.47242e+06	3.94662e+06	5.13856e+06	5.59526e+06	5.67403e+06	5.36292e+06	5.84455e+06	4.19581e+06	9.08862e+06
12.63_379.3360m/z	379.336	12.6254	pos	Ergosterol	HMDB0000878	3516	LMST01030093	C01694	444679	57-87-4	Lipids and lipid-like molecules	Steroids and steroid derivatives	Ergostane steroids	*	47.2	47.9	M+H-H2O	C28H44O	0.197902	4.92588	0.000130164	0.0156885	1.40777	2.65326	429759	161974	88935	158208	131166	349603	133942	109990	374089	404499	464918	431113	386454	517483	566531	255424	201123	333366	346330	499945
12.70_337.1670m/z	337.167	12.6963	pos	3-(4-(2-Dimethylamino-1-methylethoxy)phenyl)-1H-pyrazolo(3,4-b)pyridine-1-acetic acid	HMDB0244637				126855		Organoheterocyclic compounds	Azoles	Pyrazoles	*	42.1	19.8	M+H-H2O	C19H22N4O3	3.06088	1.13029	0.0364471	0.0953415	0.628795	1.54627	51735.8	33458.4	21931.5	38017.3	41381.7	46463.3	13933.9	39022.8	60786.4	53539.3	70119.2	47243	30064.9	48662.1	77993.4	54285.9	49950	37607.5	58535.6	49510.4
12.77_205.0172m/z	205.017	12.7691	pos	O-methoxycatechol-O-sulphate	HMDB0060013				22473		Organic acids and derivatives	Organic sulfuric acids and derivatives	Arylsulfates	*	37.4	0	M+H	C7H8O5S	3.31038	1.16828	0.0285348	0.0813933	-0.21463	0.861767	124310	144250	136117	162304	138802	131973	158434	137872	131948	133213	135926	131225	112902	100646	91363.3	139827	122331	97464.4	124090	126429
12.79_412.3342n	395.331	12.7873	pos	25-Hydroxyvitamin D2	HMDB0001438				22833566		Lipids and lipid-like molecules	Steroids and steroid derivatives	Vitamin D and derivatives	***	55.6	73	M+H-H2O, M+H	C28H44O2	0.109347	1.76716	0.0258753	0.0766125	0.791024	1.7303	105295	60853.8	88913.8	69880.5	51383	100166	21770.6	33008.5	152067	101182	100078	116214	67957.9	94274.4	102591	88361.6	54538	91588	67908.1	177194
12.81_428.3290n	411.326	12.8055	pos	Carcinomedin		42621	LMST03060003		24779656		Lipids and lipid-like molecules	Steroids and steroid derivatives	Secosteroids	*	55.8	85.7	M+H-H2O, M+H	C28H44O3	-0.217114	1.14404	0.0150351	0.056563	0.758939	1.69225	42079.1	24865.8	23525.5	29502.7	23787	42569.2	9999.44	19811	57204.8	45804.9	33413.7	45169.3	31234.9	39646.9	43395	47221.2	28849.2	47636	27167	63908.1
12.84_270.2791m/z	270.279	12.8407	pos	13-Heptadecyn-1-ol	HMDB0013813	85269			557439		Lipids and lipid-like molecules	Fatty Acyls	Fatty alcohols	***	70	63.5	M+NH4	C17H32O	-0.328807	1.1083	0.0301625	0.0844464	0.202093	1.15037	143984	125163	96817.1	136338	121945	130290	130841	134748	150175	150887	150570	151977	131210	129083	114254	165260	141071	121921	147771	170942
12.95_346.3082n	369.297	12.9509	pos	1-O-(2R-methoxy-hexadecyl)-sn-glycerol			LMGL01020039		14582682		Lipids and lipid-like molecules	Glycerolipids	Monoradylglycerols	*	43.2	19.8	M+NH4, M+Na, M+H	C20H42O4	-0.214429	3.81315	0.0222546	0.0694662	0.339143	1.265	1.06151e+06	839137	562014	827133	803591	773618	1.06602e+06	1.00244e+06	1.11636e+06	1.12296e+06	1.11336e+06	1.11893e+06	995725	901733	827325	1.22525e+06	1.09071e+06	883541	1.21368e+06	1.20766e+06
12.95_361.1664m/z	361.166	12.9489	neg	Heliangin	HMDB0036692						Lipids and lipid-like molecules	Fatty Acyls	Fatty acid esters	*	52.3	75.2	M-H	C20H26O6	2.12253	4.02622	0.0213527	0.0679457	-13.4817	8.74193e-05	21.3225	243911	290397	572462	251585	349021	2.88386e-08	2.88386e-08	2.88386e-08	127.935	2.88386e-08	2.88386e-08	2.88386e-08	2.88386e-08	2.88386e-08	2.88386e-08	2.88386e-08	9658.05	2.88386e-08	2.88386e-08
12.97_393.1043m/z	393.104	12.9667	neg	Riboflavin reduced	HMDB0001557	6322		C01007	22833571	101652-10-2	Organoheterocyclic compounds	Pteridines and derivatives	Alloxazines and isoalloxazines	*	38.9	0	M+FA-H	C15H16N4O6	-2.51312	5.99516	0.0291414	0.0825157	-9.67767	0.00122105	687.373	562937	597732	1.44705e+06	549832	782766	2.88386e-08	248.067	3207.35	916.888	2.88386e-08	2.88386e-08	2.88386e-08	2.88386e-08	923.755	932.005	2699.1	25381.5	2.88386e-08	279.886
12.98_293.1790m/z	293.179	12.9821	neg	Sodium Tetradecyl Sulfate	HMDB0014607	85386			5248	1191-50-0	Organic acids and derivatives	Organic sulfuric acids and derivatives	Sulfuric acid esters	*	46	34	M-H	C14H30O4S	-0.577565	43.1821	0.0282805	0.0809752	-6.1939	0.01366	401203	2.93706e+07	3.2657e+07	7.43605e+07	2.77501e+07	4.05616e+07	417477	477124	560681	578363	337621	319999	297974	312578	625913	645275	905410	2.5166e+06	300504	409637
12.98_421.2009m/z	421.201	12.9821	neg	Imigliptin	HMDB0253428				70975627		Organoheterocyclic compounds	Imidazopyridines	Unclassified	*	37.2	6.05	M+FA-H	C21H24N6O	4.1381	1.7325	0.0220369	0.0691376	-40.5145	6.36657e-13	2.88386e-08	45297	53954.2	107712	46882.4	63233.2	2.88386e-08	2.88386e-08	2.88386e-08	2.88386e-08	2.88386e-08	2.88386e-08	2.88386e-08	2.88386e-08	2.88386e-08	2.88386e-08	2.88386e-08	2.88386e-08	2.88386e-08	2.88386e-08
13.05_483.2725m/z	483.273	13.0486	neg	LysoPG(16:0/0:0)	HMDB0240601	46733	LMGP04050008		42607483	116870-26-9	Lipids and lipid-like molecules	Glycerophospholipids	Glycerophosphoglycerols	*	52.8	76.3	M-H	C22H45O9P	-0.6899	2.40716	0.0142625	0.0554582	6.98843	126.977	87716.1	690.802	1102.48	72.8529	363.233	1262.76	2.88386e-08	1343.48	67820.3	113792	157806	171776	6122.69	8980.01	36599.2	6743.59	1411.01	20332.1	188461	154217
13.06_104.1074m/z	104.107	13.0586	pos	2-Amino-3-methyl-1-butanol	HMDB0244984	44703			79019	473-75-6	Organic nitrogen compounds	Organonitrogen compounds	Amines	*	39.7	4.55	M+H	C5H13NO	4.33091	3.03876	0.000204792	0.0177339	0.721713	1.64914	284315	172402	148967	160730	159496	159143	215857	190219	267539	315415	317765	301061	295052	209060	198456	416112	342287	285819	334029	295584
13.09_411.3256m/z	411.326	13.0946	pos	calicoferol D		42248	LMST03020313		5283765		Lipids and lipid-like molecules	Steroids and steroid derivatives	Secosteroids	*	55.4	83.8	M+H	C28H42O2	-0.280127	1.55814	0.00172667	0.0302605	1.19236	2.28527	49703.1	21749.3	24607.4	29373.7	19473.7	30962.5	8937.03	17141.5	68953.4	46072.9	52204.7	59688.5	29332.1	41966.8	43825	44423.8	30806.8	49893.2	40457.3	80168.5
13.11_429.3360m/z	429.336	13.1125	pos	4α-carboxy-5α-cholesta-8,24-dien-3β-ol	HMDB0062385	57606	LMST01010152		42608397		Lipids and lipid-like molecules	Steroids and steroid derivatives	Cholestane steroids	*	50.7	60.8	M+H	C28H44O3	-0.688461	1.50967	0.0175774	0.061131	1.04234	2.05957	60125.3	29193.1	27615	34800.8	19149	57287.8	21960	14346.2	90521.6	65960.1	28865.6	67701.4	41746.4	65956.8	58501.5	77725.2	61044.3	108457	21072.7	101430
13.13_362.2369m/z	362.237	13.1321	neg	N-Palmitoyltaurine	HMDB0240594	44910	LMFA08020080		14504290	83982-06-3	Lipids and lipid-like molecules	Fatty Acyls	Fatty amides	**	41.4	3.44	M-H	C18H37NO4S	-0.440778	1.60476	0.0358101	0.0943514	40.4296	1.48088e+12	42706.5	2.88386e-08	2.88386e-08	2.88386e-08	2.88386e-08	2.88386e-08	2.88386e-08	2.88386e-08	31999.4	34178.8	94449	95611.6	2.88386e-08	2.88386e-08	1527.38	2.88386e-08	2.88386e-08	2.88386e-08	72319.7	141100
13.41_270.2791m/z	270.279	13.406	pos	9Z-Heptadecenal		46515	LMFA06000228		44256586		Lipids and lipid-like molecules	Fatty Acyls	Fatty aldehydes	*	42.7	14.7	M+NH4	C17H32O	-0.289572	1.74619	0.00241892	0.0331447	0.689222	1.61241	98059.9	60815.6	57089.3	69608.7	60430.1	82753.9	39664.2	55347.4	99706.9	104341	119351	105945	67829.6	91186.4	87285.8	92165.3	68388.4	81390.3	90139.9	143623
13.55_284.2947m/z	284.295	13.553	pos	Octadecanamide	HMDB0034146	34494	LMFA08010003	C13846	31292	124-26-5	Organic acids and derivatives	Carboximidic acids and derivatives	Carboximidic acids	***	63.5	36.4	M+H	C18H37NO	-0.172478	4.27541	0.000992108	0.0251794	0.551543	1.46565	666227	454560	383334	460315	461371	577808	340248	504285	657803	720505	771408	616345	560094	671209	696427	737191	590839	616919	614018	887434
13.70_292.2765n	310.31	13.701	pos	Geranylcitronellol	HMDB0032147	46161	LMFA05000210		5365870	36237-66-8	Lipids and lipid-like molecules	Prenol lipids	Diterpenoids	*	50.4	55.4	M+H, M+NH4	C20H36O	-0.396188	1.82194	0.0447646	0.110814	0.593935	1.50936	168985	111958	117497	62379.4	145760	141272	85420.8	119418	116601	240350	192758	142261	115937	206001	158341	129805	133208	115254	160049	233500
13.81_339.1996m/z	339.2	13.8103	neg	NORETHINDRONE ACETATE		44171		C08152	5832	51-98-9	Unclassified	Unclassified	Unclassified	*	38.6	6.74	M-H	C22H28O3	8.83052	4.86092	0.0336834	0.0905978	0.302619	1.23338	1.78949e+06	1.45088e+06	1.46688e+06	1.26262e+06	1.3594e+06	1.66325e+06	1.23147e+06	1.72168e+06	1.84163e+06	1.41061e+06	2.21201e+06	1.81055e+06	1.61759e+06	1.84458e+06	2.20962e+06	2.15827e+06	1.99129e+06	1.63079e+06	1.87464e+06	1.52555e+06
14.03_417.2103m/z	417.21	14.0272	neg	9-Hydroxy-7-megastigmen-3-one glucoside	HMDB0040701	95175			131752911		Lipids and lipid-like molecules	Fatty Acyls	Fatty acyl glycosides	*	37.3	0	M+FA-H	C19H32O7	-7.23959	1.08694	0.0360842	0.0947579	0.374981	1.29682	70049.1	54015.9	51003.8	52676.1	57168.6	56045.2	49329.9	57871.9	100551	55086.1	65982.7	61565.9	70584.5	66524.1	83258.1	78407.4	68292.7	68307.7	71777	58622.9
14.09_321.2102m/z	321.21	14.0937	neg	(S)-[8]-Gingerol	HMDB0033615	84966		C17495	5275725	77398-92-6	Benzenoids	Phenols	Methoxyphenols	*	37	0	M-H	C19H30O4	9.59705	20.7854	0.017799	0.0615259	-5.71151	0.0190837	124983	6.54919e+06	7.61862e+06	1.4127e+07	7.56828e+06	9.84063e+06	60004.5	80621.3	199338	169345	125076	73525.6	88677.6	93934.9	300520	206362	211885	490958	108594	154213
14.09_323.2159m/z	323.216	14.0937	neg	3-(2-Hydroxy-1-methyl-2-nitrosohydrazino)-N-methyl-1-propanamine	HMDB0255680				135521196		Organic nitrogen compounds	Organonitrogen compounds	Amines	*	38.8	0	2M-H	C5H14N4O2	-0.523073	2.36002	0.0176907	0.0613008	-8.67189	0.00245189	203.631	83050.5	94147.2	181972	98097.3	124087	2.88386e-08	0.00119755	624.052	416.19	2.58457	2.88386e-08	178.929	0.0306795	1147.02	260.315	911.711	3176.97	2.88386e-08	204.371
14.09_389.1976m/z	389.198	14.0937	neg	Formebolone	HMDB0004631	41845	LMST02020026		17150	2454-11-7	Lipids and lipid-like molecules	Steroids and steroid derivatives	Androstane steroids	*	50	65.9	M+FA-H	C21H28O4	1.88555	1.25703	0.0139744	0.055183	-39.5398	1.25126e-12	2.88386e-08	23047.7	27142	45325.8	28846.2	36972	2.88386e-08	2.88386e-08	2.88386e-08	2.88386e-08	2.88386e-08	2.88386e-08	2.88386e-08	2.88386e-08	2.88386e-08	2.88386e-08	2.88386e-08	2.88386e-08	2.88386e-08	2.88386e-08
14.09_421.1355m/z	421.135	14.0937	neg	Azobilirubin	HMDB0248814				137178910		Benzenoids	Benzene and substituted derivatives	Benzenesulfonic acids and derivatives	*	39.8	12.3	M-H2O-H	C22H24N4O4S	3.41927	3.21126	0.0165633	0.0593252	-11.8566	0.00026966	41.3309	153270	168145	304980	171870	274627	2.88386e-08	2.88386e-08	247.985	2.88386e-08	2.88386e-08	2.88386e-08	2.88386e-08	2.88386e-08	612.482	2.88386e-08	2.88386e-08	929.348	2.88386e-08	2.88386e-08
14.09_449.2324m/z	449.232	14.0937	neg	PG(15:1(9Z)/0:0)		80006	LMGP04050018		52927441		Lipids and lipid-like molecules	Glycerophospholipids	Glycerophosphoglycerols	*	37	0	M-H2O-H	C21H41O9P	3.04578	1.37798	0.0179517	0.0618364	-39.8307	1.02275e-12	2.88386e-08	28197.1	33004.1	62792.1	32779.5	40606.7	2.88386e-08	2.88386e-08	2.88386e-08	2.88386e-08	2.88386e-08	2.88386e-08	2.88386e-08	2.88386e-08	2.88386e-08	2.88386e-08	2.88386e-08	2.88386e-08	2.88386e-08	2.88386e-08
14.09_465.2272m/z	465.227	14.0937	neg	PA(17:2(9Z,12Z)/0:0)		82341	LMGP10050022		52929756		Lipids and lipid-like molecules	Glycerophospholipids	Glycerophosphates	*	36.9	0	M+FA-H	C20H37O7P	3.12663	1.29039	0.0218007	0.0687041	-10.6957	0.000602928	15.0764	25005.2	32148.3	59388.4	25735.8	32759	2.88386e-08	2.88386e-08	90.4582	2.88386e-08	2.88386e-08	2.88386e-08	2.88386e-08	2.88386e-08	2.88386e-08	2.88386e-08	2.88386e-08	2.88386e-08	2.88386e-08	2.88386e-08
14.47_349.2416m/z	349.242	14.468	neg	(S)-[10]-Gingerol	HMDB0033616	84965		C17496	5275726	107257-18-1	Benzenoids	Phenols	Methoxyphenols	*	37.9	3.29	M-H	C21H34O4	9.12832	4.07271	0.0121787	0.0542422	-5.51682	0.021841	5385.47	246576	296585	413401	338426	422501	4537.21	4006.61	10041.4	6727.53	4836.09	3679.92	3489.6	3538.3	10098	7171.75	6649.24	10342.9	5014.3	6658.27
14.77_124.0639n	125.071	14.7698	pos	Methylimidazole acetaldehyde	HMDB0004181	448225		C05827	193545	19639-03-3	Organoheterocyclic compounds	Azoles	Imidazoles	*	42.9	18.5	M+H, M+NH4	C6H8N2O	1.8695	2.03409	0.0260254	0.0769142	0.233876	1.17599	455820	387605	318844	406709	372128	363588	451573	412790	467656	489652	481441	487789	432098	376285	309728	529282	396210	293178	279497	243498
14.80_194.0571m/z	194.057	14.7986	neg	beta-L-Dioxolane-cytidine	HMDB0249137				381525		Nucleosides, nucleotides, and analogues	Nucleoside and nucleotide analogues	Unclassified	*	47.3	47	M-H2O-H	C8H11N3O4	-0.0284228	1.66484	0.00464282	0.0425416	-0.261137	0.83443	183393	219783	250472	223269	187845	217774	211782	227556	200081	164558	194181	187680	182733	171127	157932	190966	190631	178379	161962	173913
2.19_148.0526n	166.086	2.19465	pos	trans-Cinnamic acid	HMDB0000930	5880		C10438	444539	140-10-3	Phenylpropanoids and polyketides	Cinnamic acids and derivatives	Cinnamic acids	*	49.7	58.7	M+H, M+NH4, M+H-H2O	C9H8O2	0.848484	6.09648	0.0469816	0.114637	0.59218	1.50752	1.87211e+06	1.24184e+06	1.70488e+06	1.27498e+06	1.29603e+06	1.0444e+06	975198	1.15558e+06	2.277e+06	2.2464e+06	2.21147e+06	2.37186e+06	996230	1.1297e+06	1.52872e+06	616148	744973	872851	2.18836e+06	1.86398e+06
2.19_500.2462m/z	500.246	2.19465	pos	Verdamicin	HMDB0259789				170820		Organic oxygen compounds	Organooxygen compounds	Carbohydrates and carbohydrate conjugates	*	38.3	3.64	M+K	C20H39N5O7	-4.04995	1.56986	0.00623359	0.0480754	-2.09416	0.234204	10478.4	44740.6	52500.3	63172	54897	25213.1	19292.3	53369.2	2.88386e-08	2.88386e-08	2.88386e-08	2.88386e-08	27195.7	35675	49790.9	11055.9	26933.7	24916.2	2.88386e-08	2.88386e-08
2.40_310.1165n	311.124	2.39642	pos	Tyrosyl-Glutamate	HMDB0029104	85996			19816750		Organic acids and derivatives	Carboxylic acids and derivatives	Amino acids, peptides, and analogues	***	63	39.9	M+H, M+Na	C14H18N2O6	-0.0900865	1.29851	0.0109117	0.0541955	3.23439	9.41125	26126.4	2776.09	3604.01	2363.59	3205.37	2916.3	2060.86	2506.38	40938.3	34296.8	37927.9	38366.7	2728.55	2500.35	2549.99	1630.91	1921.23	2080.78	33829	37164.8
2.76_286.0907m/z	286.091	2.76485	neg	Tetraphyllin B	HMDB0029914	86584			115164	34323-07-4	Organic oxygen compounds	Organooxygen compounds	Carbohydrates and carbohydrate conjugates	*	37.3	0	M-H	C12H17NO7	-8.64476	1.01901	0.0350787	0.0929234	0.612026	1.5284	50933.5	33324.6	43978.6	30657.8	37200.5	32602.4	25005.4	30503.2	48030.7	61110.3	59661.3	72331.9	34306.2	30160.6	37437.5	29231.8	26576.9	32652.3	59961	61831.8
2.77_220.1180m/z	220.118	2.76628	pos	Pantothenic acid	HMDB0000210	241		C00864	6613	79-83-4	Organic oxygen compounds	Organooxygen compounds	Alcohols and polyols	***	79.1	97.6	M+H	C9H17NO5	0.389031	2.11241	0.0310109	0.086044	0.700834	1.62544	181817	111857	145488	93977.4	131336	105915	86494	107932	228543	212862	220526	230310	109634	89029.8	100928	89988.9	90741.3	102932	214562	211045
2.99_383.1076n	384.115	2.9883	pos	N6-Succinyl Adenosine	HMDB0255303				14803430		Organic acids and derivatives	Carboxylic acids and derivatives	Dicarboxylic acids and derivatives	***	71.3	67.2	M+H, M+Na	C14H17N5O8	-0.239272	2.60617	0.00608044	0.0475833	1.31348	2.4854	147454	59328.1	63815.6	49306.3	72403.8	67105.8	42568	60769	185895	158573	173805	220571	77025.4	68854.2	94598	35954.9	55208.1	59258.6	208899	158463
3.10_431.2137m/z	431.214	3.09928	pos	CAY10570		45209			90477236	875014-22-5	Unclassified	Unclassified	Unclassified	*	36.6	0	M+Na	C25H32N2OS	2.2978	2.28573	0.00178727	0.0307951	-1.75257	0.296772	27357.2	92182.5	98322	107057	76007.2	94530.7	98379.5	78798.5	7137.15	5101.77	6143.82	7450.14	45600.4	92709.9	66597.4	28256.9	35414.3	41981	6705.24	3686.8
3.14_231.1472n	232.154	3.13658	pos	Isobutyryl-L-carnitine	HMDB0000736	5704			168379	25518-49-4	Lipids and lipid-like molecules	Fatty Acyls	Fatty acid esters	***	55.5	55.6	M+H, M+Na	C11H21NO4	0.486163	5.11651	0.00802706	0.053208	4.17225	18.0291	366547	20330.9	26575.6	14099.3	21924.5	23322.5	18609.7	17453.6	629491	455264	445216	574580	41116.4	53615	23864.5	54362.1	25350.8	32397.9	611071	612077
3.21_278.1662m/z	278.166	3.21065	pos	2-Phenyl-5-(5-methyl-3-pyridinylmethyl)pyridine	HMDB0249951				57330086		Organoheterocyclic compounds	Pyridines and derivatives	Phenylpyridines	*	38.1	12	M+NH4	C18H16N2	4.06181	2.4135	0.0036567	0.0386107	-1.76708	0.293803	31417.6	106934	91703.6	132795	70011.4	124608	131134	91353.3	10285	7164.26	8289.56	9282.08	41679.2	111805	67244.5	29740.5	41882.2	45902.3	8714.62	4777.95
3.36_246.1217n	247.129	3.3604	pos	Aspartyl-Leucine	HMDB0028757				332962		Organic acids and derivatives	Carboxylic acids and derivatives	Amino acids, peptides, and analogues	***	76.5	85.3	M+H, M+Na	C10H18N2O5	0.404251	3.33556	0.00316746	0.0368867	-1.72283	0.302954	62225.4	205396	271729	193827	216550	196654	156102	197511	9596.37	8675.49	8153.14	9845.72	159489	177593	191996	114943	143052	153432	10408	7515.51
3.36_254.1267n	255.134	3.3604	pos	L-Pyridosine	HMDB0029443	86271			15664012	31489-08-4	Organic acids and derivatives	Carboxylic acids and derivatives	Amino acids, peptides, and analogues	*	54.3	73.7	M+H, M+Na, M+H-H2O	C12H18N2O4	0.257179	1.87929	0.00425426	0.041148	-1.34898	0.39257	30658.2	78096.2	92365.9	72336.4	92853.3	84660.6	52132.2	74228.7	14296.6	12378	11001	13826.4	66039	66408.1	75223.6	47387.5	53721.8	54392	12458.6	8194.94
3.37_253.1194m/z	253.119	3.37025	neg	Aldosine	HMDB0037817	849324			57357510	142759-11-3	Organic acids and derivatives	Carboxylic acids and derivatives	Amino acids, peptides, and analogues	*	46.4	34.9	M-H	C12H18N2O4	-0.0182194	1.10309	0.00167865	0.0298282	-1.59506	0.331008	7587.08	22921.2	27482.1	21398.4	27077.1	25861.2	13532.5	22175.7	2389.97	3185.07	2651.06	3922.61	17748	15625.8	17881.4	12300	11467.5	15535.7	3096.75	2332.14
3.38_345.1067m/z	345.107	3.38293	neg	meta-O-Dealkylated flecainide lactam	HMDB0060832	2703			10472784	91933-52-7	Benzenoids	Benzene and substituted derivatives	Benzoic acids and derivatives	*	52.3	64.4	M-H	C15H17F3N2O4	-0.250665	1.92765	0.00623584	0.0480754	-1.50728	0.351773	27694.2	78727.3	72270.1	90436.7	65841	93692.3	73900	76223.8	5966.39	6052.15	6866.46	7842.68	51429.8	88007.5	78617.8	33304	47728.7	55755	6926.68	3789.4
3.40_277.1193m/z	277.119	3.39902	neg	Tyrosyl-Proline	HMDB0029113	86005			13055260		Organic acids and derivatives	Carboxylic acids and derivatives	Amino acids, peptides, and analogues	***	57.7	37.4	M-H	C14H18N2O4	-0.414732	2.91083	0.00601651	0.0473683	-1.5328	0.345606	61162.3	176971	165438	202629	148797	211163	164518	169281	9604.23	13553.8	15362.3	16989.1	113439	198025	174363	74960.1	104093	122626	15504.8	9672.65
3.40_413.0943m/z	413.094	3.39902	neg	1-(Perfluorohexyl)octane	HMDB0243805				10477896		Organohalogen compounds	Organofluorides	Unclassified	*	39.7	0	M-H2O-H	C14H17F13	-0.373494	1.34327	0.0070708	0.0502988	-1.55248	0.340924	12915	37882.4	33770.6	43515.9	31246.1	45187.1	36390.9	37183.7	1496.92	2344.55	2631.48	2930	25285.9	42801.2	38755.6	16246.7	23004.3	27783	2925.59	1545.92
3.44_334.1409m/z	334.141	3.44478	neg	Hydroxylated N-acetyl desmethyl frovatriptan	HMDB0061151				131770052		Organoheterocyclic compounds	Indoles and derivatives	Carbazoles	*	44.5	26.2	M+FA-H	C15H19N3O3	0.193675	1.31124	0.00586565	0.0467254	-1.70157	0.307451	10178.3	33105.6	34498.4	37519.9	24164.7	38538	35965.7	27946.7	776.499	988.171	1335.78	1438.24	19589.7	36941.7	27280.3	13110.2	13437	17244.2	1263.67	684.735
3.44_336.1554m/z	336.155	3.43535	pos	fluvoxamino acid	HMDB0060950	2951			46781630	88699-91-6	Benzenoids	Benzene and substituted derivatives	Trifluoromethylbenzenes	*	37.9	0	M+NH4	C14H17F3N2O3	7.59674	2.90787	0.00874391	0.0541955	-1.57059	0.33667	59165	175736	179790	206574	129978	191578	200159	146335	11276.3	8688.57	10703.4	11104.7	104793	208424	136451	64893.3	78182.7	87687.8	10077.4	6816.66
3.47_525.2785m/z	525.279	3.47272	pos	(2S)-2-[[(2S)-2-[[(2S)-2-Amino-5-(diaminomethylideneamino)pentanoyl]amino]-5-(diaminomethylideneamino)pentanoyl]amino]-5-(diaminomethylideneamino)pentanoic acid	HMDB0260139				4631411		Organic acids and derivatives	Carboxylic acids and derivatives	Amino acids, peptides, and analogues	*	36.9	0	M+K	C18H38N12O4	3.00299	1.09352	0.00267075	0.0346763	-1.91534	0.265109	5498.94	20742.2	26934.3	18156.3	20946.6	17849.1	19909.1	20657.6	2.88386e-08	2.88386e-08	2.88386e-08	2.88386e-08	12843.2	20150.5	16862.9	7998.45	13288.9	14269.6	2.88386e-08	2.88386e-08
3.49_289.1528m/z	289.153	3.49173	pos	Bucolome	HMDB0249422	322405			2461		Organoheterocyclic compounds	Diazines	Pyrimidines and pyrimidine derivatives	*	40.5	16.2	M+Na	C14H22N2O3	1.9416	1.78354	0.00729152	0.0509097	-1.48047	0.358371	24054.7	67122.2	53362.7	87665.5	36636.9	79396.7	92425.9	53245.7	15610.7	12015.4	14241.7	15489	18232.6	68738.5	30935.7	11762.9	19733	22061.7	13697	10116.2
3.53_696.3443n	697.352	3.5295	pos	Thalicarpine		67863		C09655	21470	5373-42-2	Unclassified	Unclassified	Unclassified	*	36	0	M+H, M+Na	C41H48N2O8	4.66366	1.08633	0.0234856	0.0717483	-1.80732	0.285721	7400.76	25902.1	24754.8	47929.3	22830.3	15319.9	12989.6	31588.6	472.374	2.88386e-08	328.078	323.06	18115.9	25165.2	30663.7	7283.12	14404.6	14144.4	907.053	385.361
3.54_219.0511m/z	219.051	3.53783	neg	2-Keto-3-Deoxy-D-Mannooctanoic Acid	HMDB0250768				4636210		Organic oxygen compounds	Organooxygen compounds	Carbohydrates and carbohydrate conjugates	*	50.3	54.3	M-H2O-H	C8H14O8	0.38104	1.4543	0.0162923	0.0588495	4.00865	16.0963	33671.6	2091.89	2264.34	1788.69	2233.38	2163.08	2169.33	1932.52	36026.9	46864.4	46693.9	68699.6	1941.91	1802.67	1615.65	1987.08	2121.22	2115.82	63526.6	63135
3.57_295.1585m/z	295.159	3.56692	pos	F-Amidine		96435			11589584	877617-46-4	Unclassified	Unclassified	Unclassified	*	37.5	0.235	M+H	C14H19FN4O2	7.00175	1.41355	0.0360979	0.0947579	-1.30337	0.405179	22148.4	54663.2	37726.9	73148.2	28209.8	66046.5	81158.4	41689.6	10847.9	8013.29	10949.4	10850.2	20030.4	72199	31697.6	14303.1	21003	23105.5	10317.9	6897.96
3.58_302.1357m/z	302.136	3.5816	neg	Fe(II)-nicotianamine	HMDB0304350						Organic acids and derivatives	Carboxylic acids and derivatives	Amino acids, peptides, and analogues	*	53.3	70.8	M-H	C12H21N3O6	-0.0773617	1.11836	0.0340767	0.0912499	-1.32303	0.399694	13629.8	34100.6	37514.9	34543	37360.6	37792.3	25233.7	32158.9	573.253	858.339	835.286	995.065	39133.7	39383.2	43503.1	29723	29494.1	32763.4	949.471	728.009
3.58_553.2153m/z	553.215	3.5816	neg	6-O-Oleuropeoylsucrose	HMDB0038117	92867			131752310	17651-05-7	Lipids and lipid-like molecules	Saccharolipids	Unclassified	*	50.1	57.2	M+FA-H	C22H36O13	3.05409	1.48849	0.000341888	0.0201529	-2.27943	0.20598	6671.07	32387	39784.5	30525.3	27945.3	35478.7	29785.2	30803.2	2.88386e-08	2.88386e-08	2.88386e-08	2.88386e-08	13995	26031.4	26455.1	9470.69	15752.1	19409.3	49.5267	2.88386e-08
3.58_648.2737m/z	648.274	3.5816	neg	Diethylaminoethyl-dextran	HMDB0251242						Lipids and lipid-like molecules	Fatty Acyls	Fatty acyl glycosides	*	48	46.3	M+FA-H	C24H45NO16	2.79653	1.50341	0.000122645	0.0153619	-2.39875	0.189629	5968.96	31476.9	39263.5	31353.5	29408.6	30935.5	27255	30645.6	235.371	139.597	264.962	592.276	11640.4	22941.1	22122.3	7303.23	12015.8	15111.3	489.341	64.4206
3.59_303.1432n	304.15	3.58583	pos	N5-Acetyl-N2-gamma-L-glutamyl-L-ornithine	HMDB0039423	93997			131752643	102148-92-5	Organic acids and derivatives	Carboxylic acids and derivatives	Amino acids, peptides, and analogues	*	47.7	42.3	M+H, M+Na	C12H21N3O6	0.417499	1.91827	0.0238985	0.0725415	-1.3675	0.387562	36116.6	93189.3	108457	93571.8	102288	95108.5	68289.7	91420.6	3062.53	2787.05	4283.51	3410.01	103885	99271.6	101899	76330.8	80874	87233.6	2937.79	2038.3
3.59_370.2340n	393.223	3.58583	pos	Thromboxane B2	HMDB0003252	422	LMFA03030002	C05963	5283137	54397-85-2	Lipids and lipid-like molecules	Fatty Acyls	Eicosanoids	*	49.8	62.9	M+H, M+Na	C20H34O6	-4.27495	1.32574	0.002073	0.0318353	-1.8738	0.272854	8358.02	30631.8	38730.3	28802.9	31228.2	33027.5	23473.7	28528.3	740.314	507.817	473.166	840.297	19870.2	27716.3	26156.8	11154.4	19315.3	20673.8	595.687	388.75
3.60_384.1532n	385.16	3.60447	pos	Tetraphenylcyclopentadienone	HMDB0258928	337489			68068		Phenylpropanoids and polyketides	Stilbenes	Unclassified	*	38.4	11.7	M+H, M+Na	C29H20O	4.52948	2.20495	0.000392907	0.0208441	-2.11722	0.23049	17082.9	74115.6	99267	66051.1	77397.4	77610.8	55410.4	68956.7	3650.24	2631.72	1999.65	3621.62	38176.7	52417.5	52357.5	25363.1	36747.1	43345.4	3500.32	4325.88
3.61_383.1460m/z	383.146	3.60517	neg	Nicotine glucuronide	HMDB0001272	6127			3035848	152306-59-7	Nucleosides, nucleotides, and analogues	Purine nucleotides	Purine ribonucleotides	*	52.4	65.8	M+FA-H	C16H22N2O6	-0.00469042	1.22621	0.000647882	0.0227522	-2.13233	0.22809	5345.78	23437.1	28953.7	20476.8	24417.3	27177.8	17778.4	21818.9	306.734	290.839	204.442	264.062	12768.3	18240.3	18187.1	8340.49	13473.1	14786.6	138.316	110.673
3.64_187.0635n	205.097	3.64158	pos	Indoleacrylic acid	HMDB0000734	5702			5375048	29953-71-7	Organoheterocyclic compounds	Indoles and derivatives	Indoles	*	46.2	40.8	M+H, M+NH4, M+H-H2O	C11H9NO2	0.988842	4.62178	0.0119795	0.0541955	1.27453	2.4192	526864	217784	268117	214473	221110	198180	158083	246744	502063	521553	902466	690430	267283	277391	330262	132508	127853	176384	682057	559634
3.64_568.2858n	569.293	3.64158	pos	Canesceol	HMDB0034084	89704			3729509	82228-15-7	Lipids and lipid-like molecules	Steroids and steroid derivatives	Steroid lactones	*	37.7	1.88	M+H, M+Na	C29H44O11	-4.43384	1.21267	0.0193784	0.0641531	-1.64155	0.320513	10706.1	33402.9	35126.7	53658.1	38682.1	21249.9	14898.7	36801.9	2105.65	731.435	1566	1041.48	27850.3	30941.5	38927.6	10963.9	15524.5	19264	1264.43	793.704
3.66_298.0969m/z	298.097	3.65985	pos	5'-Methylthioadenosine	HMDB0001173	3425		C00170	439176	2457-80-9	Nucleosides, nucleotides, and analogues	5'-deoxyribonucleosides	5'-deoxy-5'-thionucleosides	***	76.5	92.2	M+H	C11H15N5O3S	0.12752	7.21012	0.00995676	0.0541955	1.63661	3.10933	1.03621e+06	333257	433159	428530	486468	178653	119189	353543	1.22165e+06	518540	1.7585e+06	1.44817e+06	785885	484495	699288	222187	213736	329217	1.6156e+06	829579
3.66_498.2080m/z	498.208	3.65985	pos	Panax ginseng Tetrapeptide	HMDB0302146				10253669		Organic acids and derivatives	Carboxylic acids and derivatives	Amino acids, peptides, and analogues	*	43.1	22.9	M+K	C18H33N7O7	1.49396	1.64114	0.000740485	0.023623	-1.93982	0.260649	11373	43633.4	55240.8	36937.6	38279.4	47569.6	43764.7	40008.3	3315.17	3282.73	1954.35	2462.77	17792.2	39430.8	33299.4	13869.8	19440.2	26515.1	2252.5	976.463
3.68_182.0581n	181.051	3.67553	neg	Hydroxyphenyllactic acid	HMDB0000755	5723		C03672	9378	306-23-0	Phenylpropanoids and polyketides	Phenylpropanoic acids	Unclassified	***	72.2	93	M-H, M+FA-H, 2M-H	C9H10O4	0.971768	1.92027	0.0164915	0.0591766	5.18931	36.4869	56628.6	1552.03	2302.37	1516.87	1334.05	1320.86	1563.21	1274.8	56190.7	68748.4	89142.3	119975	2898.04	2817.42	1946.25	2539.05	1824.74	2014.8	127953	120476
3.71_275.1099m/z	275.11	3.71332	pos	Pantoyllactone glucoside	HMDB0041269	95683			14701560		Lipids and lipid-like molecules	Fatty Acyls	Fatty acyl glycosides	**	56.5	0	M+H-H2O	C12H20O8	-8.89041	1.01331	0.00640585	0.0485331	3.92391	15.178	14475.3	953.703	1128.49	263.337	970.065	2048.01	283.931	1028.39	24127.6	18277.8	19404.2	20246.8	4169.97	625.742	3846.41	2.88386e-08	2.88386e-08	1439.23	23783.5	26713.6
3.71_286.1761m/z	286.176	3.71332	pos	4-Bis(2-hydroxyethyl)amino-L-phenylalanine	HMDB0247322				52933599		Organic acids and derivatives	Carboxylic acids and derivatives	Amino acids, peptides, and analogues	*	42.9	18.8	M+NH4	C13H20N2O4	0.00413838	1.66404	0.0120052	0.0541955	-1.37283	0.386134	25222.1	65319.7	71436.1	64216.6	63909.4	71066.4	61423.6	59866.1	6578.89	4474.82	4075.9	5930.75	54121.3	76151.1	57754.7	43337.9	45355.5	52198	5001.3	3787.78
3.77_203.1393m/z	203.139	3.76813	pos	Alanylisoleucine	HMDB0028690	23844			7408078	29727-65-9	Organic acids and derivatives	Carboxylic acids and derivatives	Amino acids, peptides, and analogues	*	47.2	39.8	M+H	C9H18N2O3	1.23322	1.19713	0.00856564	0.0541955	-1.50257	0.352925	10882.7	30835.8	36526	29658.2	30569.2	33294.4	25751.1	29216	1689.6	1544.39	1390.25	1657.67	26823.2	32191.3	33372.9	18152.9	23068	25277.3	1537.42	1177.66
3.77_354.1660m/z	354.166	3.76813	pos	1,1'-(1,8-Dioxo-1,8-octanediyl)bis-2,5-pyrrolidinedione	HMDB0259675				114813		Organoheterocyclic compounds	Pyrrolidines	N-acylpyrrolidines	*	39	0	M+NH4	C16H20N2O6	-0.0309912	1.08781	0.0182095	0.0622427	2.83874	7.15393	19506.1	2726.63	2445.11	3192.65	3921.77	3383.02	1304.65	2112.59	31402.3	20793.1	23280.3	37023.1	2630.36	1907.63	2538.22	1667.49	1486.15	1279.04	31961.1	30193.8
3.77_398.2165n	399.224	3.76813	pos	Pregnanolone sulfate	HMDB0240590	3557			44322229	1477-67-4	Lipids and lipid-like molecules	Steroids and steroid derivatives	Sulfated steroids	*	36.2	4.59	M+H, M+Na	C21H34O5S	9.61138	1.80029	0.00656944	0.0489899	-1.53899	0.344126	23220.7	67477.4	61304.6	79483.5	52864.6	75919	76643.3	58649.6	6649.97	2734.2	4537.24	9325.8	38807.8	77269.2	51579.3	31134.4	32504.9	36946.8	3797.03	3139.74
3.78_280.1059n	279.099	3.7762	neg	Aspartylphenylalanine	HMDB0000706	5674			93078	13433-09-5	Organic acids and derivatives	Carboxylic acids and derivatives	Amino acids, peptides, and analogues	***	68.7	86.8	M-H2O-H, M-H	C13H16N2O5	-0.0405245	1.08174	0.00363005	0.0386107	-1.62333	0.324585	7386.62	22757.2	27929.1	20523.1	24466.2	25139.3	16862.5	21622.7	2476.23	1028.71	1093.16	1297.65	19117.7	19306.3	22391.8	13705.2	14472.6	16227.6	1292.38	1298.38
3.79_223.0845n	222.077	3.79223	neg	N-Acetyl-L-tyrosine	HMDB0000866	313909		C01657	68310	537-55-3	Organic acids and derivatives	Carboxylic acids and derivatives	Amino acids, peptides, and analogues	***	71.1	98.1	M-H, M+FA-H, 2M-H	C11H13NO4	0.245607	2.07926	0.00970354	0.0541955	3.56773	11.8575	66761.9	5630.36	4547.85	5278.76	7563.18	7329.09	4917.92	4145.36	77220.6	90836.6	100426	115426	10399.7	6262.34	6459.6	7867.74	6399.63	6565.58	109868	102125
3.79_280.1060n	281.113	3.78663	pos	L-beta-aspartyl-L-phenylalanine	HMDB0011167	62016			19365658		Organic acids and derivatives	Peptidomimetics	Hybrid peptides	***	70.1	75.1	M+H, M+Na	C13H16N2O5	0.450626	2.06996	0.00607486	0.0475833	-1.57086	0.336609	29302.7	87052.8	112515	83129.2	90654.8	85782.5	65499.7	84735.7	5315.26	4301.05	5481.39	4315.98	75729.2	80673.4	90610.9	54704.2	65568.1	70445.9	4387.82	4873.25
3.81_373.2084m/z	373.208	3.80563	pos	pre-putrebactin			LMFA08020201		24883441		Lipids and lipid-like molecules	Fatty Acyls	Fatty amides	*	49.5	54.1	M+H-H2O	C16H30N4O7	0.521406	1.25917	8.62041e-05	0.0135968	-2.26715	0.20774	4639.04	22331.1	27267.1	21157.9	22961.4	22122.8	19664.7	20812.5	705.416	631.651	686.398	705.181	10185.8	14919.9	16159.6	8113.39	11249.8	13030	484.836	466.942
3.86_337.1273n	338.135	3.86047	pos	4-(2-((7-Amino-2-(furan-2-yl)-[1,2,4]triazolo[1,5-a][1,3,5]triazin-5-yl)amino)ethyl)phenol	HMDB0244568	425099			176407		Organoheterocyclic compounds	Triazines	Aminotriazines	*	44.5	34.2	M+H, M+Na	C16H15N7O2	-4.16398	1.10193	0.00713134	0.0504485	-1.62134	0.325034	7962.57	24497.7	32453.8	23065.8	27213.7	22794.2	17522.4	23936.4	985.756	790.51	661.901	1212.82	22903	21221.5	22753.5	16067.6	15678.3	19624.7	962.533	831.438
3.90_456.2453m/z	456.245	3.89807	pos	glas#1			LMFA13040106		86289812		Lipids and lipid-like molecules	Fatty Acyls	Fatty acyl glycosides	*	48.7	54.1	M+NH4	C19H34O11	3.14225	1.08045	0.0152875	0.0568928	-1.58529	0.333259	8633.82	25907.3	18812.8	31275.3	17822.4	32447.6	29187.5	25898	572.893	512.384	874.654	551.117	18236.4	31055.5	25730	8290.01	15745.1	15759.3	849.529	486.376
3.97_176.0686n	175.061	3.96978	neg	2-Isopropylmalic acid		339		C02504	77	3237-44-3	Unclassified	Unclassified	Unclassified	*	55.9	81.2	M-H, 2M-H, M-H2O-H	C7H12O5	0.717335	6.67547	0.0196973	0.0646922	5.58957	48.1536	687618	14279.7	11587.9	16478.3	14995.2	17274.7	12826.3	12515.6	700156	745018	1.12406e+06	1.51542e+06	23437.3	17608.3	17450.7	32356.7	23391.9	18499.5	1.5388e+06	1.97034e+06
3.97_220.0326n	221.04	3.97318	pos	2-(2-pyridyl)-4-methyl-Thiazole-5-Carboxylic Acid		45438			214841	34418-48-9	Unclassified	Unclassified	Unclassified	*	41.5	26.5	M+H, M+Na	C10H8N2O2S	8.69963	2.14428	0.0117422	0.0541955	6.46274	88.2022	64447.7	730.681	542.624	966.379	665.578	776.084	830.286	603.133	98857.6	72070.7	96796.6	116023	1769.69	1168.32	668.456	2107.4	1212.04	1199.85	120658	140958
3.97_243.0485m/z	243.049	3.96978	neg	Carboxymethyl cellulose, sodium salt	HMDB0303207				23706213		Organic oxygen compounds	Organooxygen compounds	Carbohydrates and carbohydrate conjugates	*	39.6	0	M-H2O-H	C8H15NaO8	-0.368424	2.69772	0.0139029	0.0551453	5.56516	47.3458	109585	2314.56	1629.82	2807.99	2435.01	3065.3	1959.34	1989.93	112116	144057	180702	212171	5128.61	3334.67	3279.9	7163.09	4689.04	3580.79	215498	230999
3.97_373.1114m/z	373.111	3.96978	neg	Ethylvanillin glucoside	HMDB0037682	92512			21924275	122397-96-0	Organic oxygen compounds	Organooxygen compounds	Carbohydrates and carbohydrate conjugates	**	57.9	0	M+FA-H	C15H20O8	-7.99166	2.86364	0.0403626	0.102717	42.1094	4.74447e+12	136824	2.88386e-08	2.88386e-08	2.88386e-08	2.88386e-08	2.88386e-08	2.88386e-08	2.88386e-08	106777	114350	231370	368329	117.472	1.40923	2.88386e-08	40.5837	2.88386e-08	2.88386e-08	405311	524914
3.97_406.0564n	407.064	3.97318	pos	1-O-p-Coumaroyl-(b-D-glucose 6-O-sulfate)	HMDB0041174	95596			131753056		Phenylpropanoids and polyketides	Cinnamic acids and derivatives	Hydroxycinnamic acids and derivatives	*	38.8	0	M+H, M+Na	C15H18O11S	-1.55236	1.72136	0.0168112	0.0597767	40.4068	1.45768e+12	42037.4	2.88386e-08	2.88386e-08	2.88386e-08	2.88386e-08	2.88386e-08	2.88386e-08	2.88386e-08	65484.9	37910.9	62993.2	85835.6	2.88386e-08	2.88386e-08	2.88386e-08	2.88386e-08	2.88386e-08	2.88386e-08	73514.8	103024
3.97_417.0754m/z	417.075	3.96978	neg	Edetate disodium	HMDB0301766	324130			636371	6381-92-6	Organic acids and derivatives	Carboxylic acids and derivatives	Tetracarboxylic acids and derivatives	*	38	0	M+FA-H	C10H18N2Na2O10	3.93989	1.20405	0.016494	0.0591766	39.4553	7.53751e+11	21737.2	2.88386e-08	2.88386e-08	2.88386e-08	2.88386e-08	2.88386e-08	2.88386e-08	2.88386e-08	21692.6	27290	37528	43874.2	38.2541	2.88386e-08	2.88386e-08	2.88386e-08	2.88386e-08	2.88386e-08	48624.7	49527.2
3.97_593.1439m/z	593.144	3.96978	neg	Kuwanon Z	HMDB0033297				117945222		Phenylpropanoids and polyketides	Flavonoids	Flavans	*	36.4	0	M-H	C34H26O10	-2.30852	1.00092	0.0489666	0.118015	39.1256	5.99776e+11	17296.7	2.88386e-08	2.88386e-08	2.88386e-08	2.88386e-08	2.88386e-08	2.88386e-08	2.88386e-08	12043.7	13754.9	28786.1	49195.7	2.88386e-08	2.88386e-08	2.88386e-08	2.88386e-08	2.88386e-08	2.88386e-08	50876.5	62217.1
4.05_271.1766m/z	271.177	4.04853	pos	N-hexanoyl histidine			LMFA08020295				Lipids and lipid-like molecules	Fatty Acyls	Fatty amides	*	48.2	46.4	M+NH4	C12H19N3O3	0.390403	1.1145	8.16308e-05	0.0135817	-1.76449	0.29433	5849.27	19873.1	20471.9	20423	19476.9	22531.3	17387	18948.7	2969.48	2455.5	2539.54	2847.43	9731.63	14552	12443.2	6568.69	8717.76	10199.9	2762.14	1612.52
4.07_217.0974m/z	217.097	4.06698	pos	5-Methoxytryptophan	HMDB0002339	6631			151018	2504-22-5	Organoheterocyclic compounds	Indoles and derivatives	Tryptamines and derivatives	***	69	73.3	M+H-H2O	C12H14N2O3	0.914788	3.46954	0.0214637	0.068163	1.65789	3.15556	253571	80357.1	92463.2	100650	97728.4	78352	58970.7	53978.6	457893	370513	101811	341064	136836	113310	135964	97822.2	131066	121353	309394	230152
4.07_471.2813m/z	471.281	4.06698	pos	PC(6:0/6:0)		39963	LMGP01011229		10072611		Lipids and lipid-like molecules	Glycerophospholipids	Glycerophosphocholines	*	38.4	0	M+NH4	C20H40NO8P	-3.69121	1.03558	0.00107947	0.0254958	-2.01167	0.247986	4292.53	17309.6	17126	21208.5	13996	17524.5	19192.3	14810.2	876.646	572.334	325.091	892.784	6401.08	16687.3	9920.29	3965.24	6637.72	8053.24	1187.27	1320.15
4.10_326.1941n	349.183	4.1044	pos	Heptaethylene glycol	HMDB0061835				79718	5617-32-3	Organic oxygen compounds	Organooxygen compounds	Ethers	*	42.7	17.5	M+NH4, M+Na, M+H	C14H30O8	0.0932423	1.713	0.00365329	0.0386107	1.27212	2.41516	69524.2	28786.6	28074.6	30281.4	29511.3	26666.5	32098.1	26087.7	78369.7	74459.8	65397.7	68937.2	105692	24288.7	89048.2	33587.5	37100.8	31922.6	91991.3	88740.7
4.16_260.1374n	261.145	4.16042	pos	Glutamylleucine	HMDB0028823	44684			9856500	5969-52-8	Organic acids and derivatives	Carboxylic acids and derivatives	Amino acids, peptides, and analogues	*	50.9	58.8	M+H, M+Na	C11H20N2O5	0.507115	1.04256	0.0220491	0.0691376	-1.16435	0.446165	13430	30101	32477.3	28328.7	32714.9	32953.8	26001.9	28129.5	3893.36	4149.44	3499.16	4001.95	32748.4	32287.9	29350.9	23238.8	24735.4	27784.5	3754.32	2617
4.16_380.1817m/z	380.182	4.16042	pos	5-hydroxypropafenone	HMDB0060988	2150				86384-10-3	Phenylpropanoids and polyketides	Linear 1,3-diarylpropanoids	Cinnamylphenols	*	47.1	47.4	M+Na	C21H27NO4	-4.39928	1.10084	0.0147899	0.05617	-1.51458	0.349999	9521.16	27203.4	32733.6	26452.6	29016.4	26264.1	23442.4	25311.5	372.314	323.23	172.84	213.282	26390.7	29654.7	29005.5	21263.8	22567.5	26091.9	221.814	139.237
4.18_354.1529n	377.142	4.17938	pos	Isopropyl apiosylglucoside	HMDB0041513	95897			131753154	147742-24-3	Organic oxygen compounds	Organooxygen compounds	Carbohydrates and carbohydrate conjugates	*	46.9	39.7	M+NH4, M+Na, M+H	C14H26O10	0.978821	1.41696	0.0100974	0.0541955	3.34008	10.1266	30615.2	3023.25	3493.77	3013.69	3841.84	2557.38	2091.2	3141.6	43798.6	38348.1	37284.7	55553.5	4943.61	3762.66	4118.04	3188.62	2614.39	3226.83	57794.3	44922.5
4.26_370.2204n	393.21	4.25548	pos	Octaethylene glycol	HMDB0094680	332404			78798		Organic oxygen compounds	Organooxygen compounds	Ethers	*	42.8	18.1	M+NH4, M+Na, M+H, M+H-H2O	C16H34O9	0.208904	2.49968	0.00115108	0.0261843	2.42055	5.35375	94673.3	17683.5	16340.8	17947.5	16402	16767.9	20293	18350	133886	92111.1	98304.5	109412	119599	14727	94974	22400.7	27542.4	18333.1	122157	124414
4.27_358.2337m/z	358.234	4.27415	pos	N-(8-Amino-1-carboxyoctyl)-alanyl-proline	HMDB0247737				15927695		Nucleosides, nucleotides, and analogues	Purine nucleosides	Unclassified	*	42.3	17.1	M+H	C17H31N3O5	0.175958	1.36634	0.000475796	0.0218703	-2.1412	0.226691	6408.05	28267.8	28730.3	31718.4	23597.4	30485.9	28881.7	26193	189.254	138.616	166.436	403.561	13654	23896.5	16861.2	8973.26	13165.8	14063.3	216.624	59.5922
4.27_504.2584n	505.266	4.27415	pos	Blumenol C O-[apiosyl-(1->6)-glucoside]	HMDB0031936	88049				177261-68-6	Lipids and lipid-like molecules	Fatty Acyls	Fatty acyl glycosides	*	40.6	7.21	M+H, M+Na	C24H40O11	2.61833	1.46727	0.00340241	0.0378652	-2.05788	0.240169	8785.61	36581	30610.7	46284.7	22686.2	42731.7	44803.1	32369.4	892.565	500.012	364.591	320.669	12541.7	38094.2	19974.2	8072.96	13980	14233.3	549.798	89.9183
4.31_454.2415n	477.231	4.3117	pos	Methyl cellulose	HMDB0029925	86592			51063134	9004-67-5	Organic oxygen compounds	Organooxygen compounds	Carbohydrates and carbohydrate conjugates	*	39	0	M+NH4, M+Na, M+H	C20H38O11	0.243133	1.42532	0.00161664	0.0296107	5.0851	33.9444	25765.7	759.058	663.085	737.915	842.605	1053.67	384.225	872.84	39094.2	29570.8	29013.6	37329.4	19232.6	353.837	20486.3	2.88386e-08	2.88386e-08	211.612	39066.1	45942.1
4.33_232.0817m/z	232.082	4.33057	pos	2',3'-Didehydro-2',3'-dideoxyguanosine	HMDB0245542				360780		Organoheterocyclic compounds	Imidazopyrimidines	Purines and purine derivatives	*	52.2	70.4	M+H-H2O	C10H11N5O3	-4.75841	1.13447	0.0292509	0.082701	-1.62542	0.324115	9952.49	30706.7	35335.5	49628.7	42036.2	13425.1	9971.88	33842.8	2095.9	1429.06	2438.21	2746.1	29161.1	21844.5	30234	12867.8	15731.1	21432.8	2752.2	2973.34
4.34_231.0742n	230.067	4.3364	neg	N2-Succinyl-L-glutamic acid 5-semialdehyde	HMDB0001180	6061		C05932	440848		Organic acids and derivatives	Carboxylic acids and derivatives	Amino acids, peptides, and analogues	*	40.4	4.78	M-H, M+FA-H	C9H13NO6	-0.193626	1.06293	0.0288415	0.0820119	-1.70484	0.306755	8140.06	26536	31367.9	46042.3	35314.4	12134.1	6568.62	27788.6	2432.87	928.866	1712.28	2436.76	20676.4	20653.2	26484.5	10960.2	14128.9	16013.2	1982.72	2318.68
4.36_157.0506m/z	157.051	4.35545	neg	2,5-Dimethyl-3(2H)-furanone	HMDB0032233	88282			85730	14400-67-0	Organoheterocyclic compounds	Dihydrofurans	Furanones	***	57.4	39.2	M+FA-H	C6H8O2	0.0801925	1.13801	0.0461289	0.113264	2.90885	7.51018	25317.1	3371.03	2862.18	3569.78	3477.88	3541.34	3343.35	3431.68	22165.1	25642.1	30045.5	67549.2	3380.74	3119.72	2743.69	3863.98	4027.32	3629.02	42470.5	52844.8
4.41_473.1971m/z	473.197	4.40548	pos	8-Prenyllepidissipyrone		52702	LMPK12140213		54747187		Lipids and lipid-like molecules	Polyketides	Flavonoids	*	38.8	0	M+H-H2O	C29H30O7	2.4445	1.45072	0.0146219	0.0559624	3.66755	12.7069	32019.8	2519.87	2077.54	4815.53	3234.15	1920.14	1035.47	2036.36	53294.5	38252.9	40937	56249.1	2336.22	1049.09	3531.97	1626.07	525.988	2852.86	40369.4	44471.6
4.46_441.1977m/z	441.198	4.45773	neg	Dextran-70	HMDB0256672						Organic oxygen compounds	Organooxygen compounds	Carbohydrates and carbohydrate conjugates	*	41.3	7.83	M+FA-H	C17H32O10	-0.185079	1.49679	0.0132547	0.054737	39.9823	1.0861e+12	31321.7	2.88386e-08	2.88386e-08	2.88386e-08	2.88386e-08	2.88386e-08	2.88386e-08	2.88386e-08	49791.2	38613.1	39153.9	60372	2.88386e-08	2.88386e-08	2.88386e-08	2.88386e-08	2.88386e-08	2.88386e-08	66368.8	40770.1
4.46_512.2471n	535.236	4.4618	pos	3-O-(beta-D-glucopyranosyl-(1->6)-beta-D-glucopyranosyl) ethyl 3-hydroxyoctanoate			LMFA13010044		25087719		Lipids and lipid-like molecules	Fatty Acyls	Fatty acyl glycosides	*	52.6	68.4	M+NH4, M+Na, M+H	C22H40O13	0.457726	1.9062	0.0133332	0.0547932	6.534	92.6683	50925	549.541	268.812	1370.18	642.529	345.398	5.48212	664.845	85132.6	60049.5	61841.6	96621.5	953.147	951.851	1274.61	85.637	339.301	84.9463	102022	122200
4.48_392.2180m/z	392.218	4.48095	pos	sphingosine phosphate	HMDB0258419						Organic acids and derivatives	Organic phosphoric acids and derivatives	Unclassified	*	38.4	0.696	M+H	C18H34NO6P	-4.30034	1.38816	0.0007882	0.0239138	-2.00719	0.248757	7618.59	30626.6	29597.8	34848.9	23716.7	33481.4	33470.6	28644.2	936.889	975.357	941.373	1095.97	14121.7	27640.3	19638.7	9635.62	13822.2	15247.6	624.3	472.551
4.52_472.2520n	495.241	4.51865	pos	(2R,4S)-4-Carbamimidamido-3-acetamido-2-((1R,2R)-2-hydroxy-1-methoxy-3-(octanoyloxy)propyl)-3,4-dihydro-2H-pyran-6-carboxylic acid	HMDB0250552				20751579		Lipids and lipid-like molecules	Fatty Acyls	Fatty acid esters	*	49.4	53.4	M+Na, M+K, M+NH4, M+H	C21H36N4O8	-2.72466	6.55515	0.0120277	0.0541955	10.7762	1753.74	595486	339.552	913.155	136.003	115.728	283.596	355.556	233.272	986883	782447	723360	1.07349e+06	6634.01	103.473	4526.8	2.88386e-08	2.88386e-08	2.88386e-08	1.21962e+06	1.0754e+06
4.52_494.2340n	517.223	4.51865	pos	Ustiloxin D	HMDB0041054				72773471		Organic acids and derivatives	Carboxylic acids and derivatives	Amino acids, peptides, and analogues	*	37.2	0	M+K, M+Na	C23H34N4O8	-7.47094	2.0807	0.0127768	0.054438	11.4949	2886.03	60161.7	20.8459	125.075	2.88386e-08	2.88386e-08	2.88386e-08	2.88386e-08	2.88386e-08	99639.8	75946.5	72941.1	112048	394.784	2.88386e-08	464.846	2.88386e-08	2.88386e-08	2.88386e-08	105236	88244.2
4.52_542.2939n	565.283	4.51865	pos	Gracilosulfate F			LMST05020057				Lipids and lipid-like molecules	Steroids and steroid derivatives	Steroid conjugates	*	40.2	18.4	M+NH4, M+Na, M+H	C28H46O8S	4.79986	2.20364	0.00288404	0.0359079	9.91422	964.891	61193.3	63.4199	165.791	214.729	2.88386e-08	2.88386e-08	2.88386e-08	2.88386e-08	94793.8	67824.4	65687.4	102865	35989	2.88386e-08	34838.3	280.598	2.88386e-08	2.88386e-08	107985	114972
4.54_131.0715m/z	131.071	4.54435	neg	2-Ethyl-2-Hydroxybutyric acid	HMDB0001975	6411	LMFA01050387		77199	3639-21-2	Lipids and lipid-like molecules	Fatty Acyls	Fatty acids and conjugates	***	68.5	62.3	M-H	C6H12O3	0.654069	1.00538	0.00663894	0.0491943	1.61814	3.06979	20347.5	6628.31	7729.79	6067.63	6487.54	6428.23	6759.2	6297.48	16584.4	22916	18638.6	38387.2	9639.19	15919.6	7074.51	9878.05	7299.54	7092.29	25612.1	25738.6
4.57_530.1954n	531.203	4.57497	pos	Artonin Q	HMDB0041124	95554			131753034	161017-00-1	Organoheterocyclic compounds	Benzopyrans	1-benzopyrans	*	36.9	0	M+H, M+Na	C31H30O8	2.53737	1.16246	0.011997	0.0541955	8.86309	465.646	18701.7	40.1629	2.88386e-08	103.402	2.88386e-08	2.88386e-08	137.575	2.88386e-08	31206.4	22664	25755.3	32584.4	2.88386e-08	2.88386e-08	2.88386e-08	2.88386e-08	2.88386e-08	2.88386e-08	36939.1	27464.8
4.57_601.2445m/z	601.244	4.57497	pos	Withaperuvin H	HMDB0034061				131751518		Lipids and lipid-like molecules	Steroids and steroid derivatives	Steroid lactones	*	37.3	0	M+Na	C30H42O9S	0.556591	1.05684	0.0157212	0.0578488	13.9001	15288.3	15683.4	1.02584	2.88386e-08	1.44524	4.70982	2.88386e-08	2.88386e-08	2.88386e-08	26189.9	16965.3	18935.7	31911	98.7085	2.88386e-08	2.88386e-08	2.88386e-08	2.88386e-08	2.88386e-08	29712	34542
4.61_562.3435m/z	562.343	4.61278	pos	Gracilosulfate B			LMST05020053				Lipids and lipid-like molecules	Steroids and steroid derivatives	Steroid conjugates	*	38.6	12	M+NH4	C28H48O8S	4.89714	1.61321	0.0107586	0.0541955	40.1844	1.24938e+12	36030.5	2.88386e-08	2.88386e-08	2.88386e-08	2.88386e-08	2.88386e-08	2.88386e-08	2.88386e-08	57572.7	50579	47038.4	60732.6	259.98	2.88386e-08	175.835	2.88386e-08	2.88386e-08	2.88386e-08	65024.4	61812.9
4.61_586.3201n	609.309	4.61278	pos	Presqualene diphosphate			LMPR0106010003	C03428	6449797		Lipids and lipid-like molecules	Prenol lipids	Isoprenoids	*	38.3	0	M+NH4, M+Na, M+H	C30H52O7P2	2.17006	2.48825	0.00187313	0.031436	8.10738	275.78	77717.3	281.809	798.501	181.589	64.2736	100.898	106.069	439.522	110199	95976.1	80590.1	125435	54104.7	2.88386e-08	41130.1	597.846	42.5047	10.1167	145610	149824
4.62_515.2707m/z	515.271	4.61865	neg	Propoxate	HMDB0256831	330067			65591		Organoheterocyclic compounds	Azoles	Imidazoles	*	36.6	0	2M-H	C15H18N2O2	8.28925	2.16771	0.0122993	0.0542946	41.0858	2.33374e+12	67301.8	2.88386e-08	2.88386e-08	2.88386e-08	2.88386e-08	2.88386e-08	2.88386e-08	2.88386e-08	88022.7	100222	87076	128186	303.976	2.88386e-08	293.102	2.88386e-08	2.88386e-08	2.88386e-08	102153	130774
4.65_546.3254n	569.315	4.65087	pos	Phytyl 2-O-methyl-dimethylarsinoylribose			LMPR0104010040				Lipids and lipid-like molecules	Prenol lipids	Isoprenoids	*	39.5	5.05	M+NH4, M+Na, M+H	C28H55AsO5	-2.1115	3.49544	0.00173397	0.0303053	4.72563	26.458	156543	5916.67	8388.68	3972.64	3076.53	6301.68	7601.38	6159.13	239558	167095	172888	234180	122227	3310.98	93803.3	5999.97	6931.69	3552.07	233163	273358
4.65_600.2994n	623.289	4.65087	pos	Benzoic acid, 4-(4-((2R,5R)-5-((bis(phenylmethyl)amino)carbonyl)-2-heptyl-4-oxo-3-thiazolidinyl)butyl)-, rel-	HMDB0246150				85066768		Benzenoids	Benzene and substituted derivatives	Phenylbutylamines	*	36	0.52	M+Na, M+K, M+NH4, M+H	C36H44N2O4S	-4.64909	3.2674	0.0132944	0.054737	13.3263	10271	148901	14.4973	77.6903	0.531335	8.62183	2.88386e-08	2.88386e-08	0.140113	243937	186950	176263	285112	1010.87	135.136	758.335	2.88386e-08	2.88386e-08	1.47033	295250	361462
4.65_645.2706m/z	645.271	4.65087	pos	3-[2-Methoxy-4-[3-methoxy-4-(2-phenyl-1H-tetrazol-3-yl)phenyl]phenyl]-2-(4-nitrophenyl)-5-phenyl-1H-tetrazole	HMDB0258134				136099022		Benzenoids	Benzene and substituted derivatives	Biphenyls and derivatives	*	36.7	0	M+NH4	C34H29N9O4	4.09569	1.15389	0.0136195	0.0547932	7.60429	194.59	18853.5	96.8883	422.414	2.88386e-08	2.88386e-08	78.2364	2.88386e-08	80.6794	29326.3	24491.1	22469.4	36741.9	92.044	2.88386e-08	158.104	2.88386e-08	2.88386e-08	2.88386e-08	34782.2	37077.2
4.65_803.4245m/z	803.424	4.65087	pos	PG(22:6(4Z,7Z,10Z,13Z,16Z,19Z)/14:1(9Z))		79645	LMGP04010820		52927085		Lipids and lipid-like molecules	Glycerophospholipids	Glycerophosphoglycerols	*	36.1	0	M+K	C42H69O10P	-1.99884	1.2061	0.0104961	0.0541955	8.07726	270.084	19724.6	73.0316	182.73	170.11	85.3494	2.88386e-08	2.88386e-08	2.88386e-08	34897.2	21957.5	26771.7	33016.3	1399.59	305.569	2.88386e-08	2.88386e-08	2.88386e-08	2.88386e-08	29825.4	36810.6
4.67_529.2501m/z	529.25	4.66615	neg	MURABUTIDE	HMDB0254948				13996209		Organic acids and derivatives	Carboxylic acids and derivatives	Amino acids, peptides, and analogues	*	50.9	60.9	M-H2O-H	C23H40N4O11	-2.50027	1.5544	0.0147806	0.056168	40.1474	1.21782e+12	35120.4	2.88386e-08	2.88386e-08	2.88386e-08	2.88386e-08	2.88386e-08	2.88386e-08	2.88386e-08	43712.5	47225.6	46366.1	73418.3	2.88386e-08	2.88386e-08	2.88386e-08	2.88386e-08	2.88386e-08	2.88386e-08	59194.6	66231.9
4.67_574.2213n	597.211	4.67005	pos	Chromozym PL	HMDB0250215				4169197		Organic acids and derivatives	Carboxylic acids and derivatives	Amino acids, peptides, and analogues	*	37.4	0	M+H, M+Na	C26H34N6O7S	0.629293	1.38096	0.012291	0.0542946	39.7555	9.28118e+11	26765.7	2.88386e-08	2.88386e-08	2.88386e-08	2.88386e-08	2.88386e-08	2.88386e-08	2.88386e-08	39763.7	34963.3	35141	50726	2.88386e-08	2.88386e-08	2.88386e-08	2.88386e-08	2.88386e-08	2.88386e-08	57132.5	47351.9
4.69_630.3458n	653.335	4.68925	pos	Remikiren	HMDB0014357			C07465	5462340		Organic acids and derivatives	Carboxylic acids and derivatives	Amino acids, peptides, and analogues	*	37.4	0.108	M+NH4, M+Na, M+H	C33H50N4O6S	1.0541	2.71491	0.00255139	0.0340612	6.04546	66.0489	94670.9	1433.35	4014.84	1043.7	2002.5	300.901	171.705	1066.43	134279	111554	95632	163495	61459.4	1605.34	45924.6	786.898	1279.99	2704.93	162720	171355
4.70_559.2971m/z	559.297	4.69977	neg	Lamellosterol B			LMST05020061				Lipids and lipid-like molecules	Steroids and steroid derivatives	Steroid conjugates	*	37.3	0.205	M+FA-H	C27H46O7S	4.75409	2.51742	0.0167167	0.0595815	41.564	3.25096e+12	93753.4	2.88386e-08	2.88386e-08	2.88386e-08	2.88386e-08	2.88386e-08	2.88386e-08	2.88386e-08	108063	123349	125182	205489	437.762	2.88386e-08	117.743	2.88386e-08	2.88386e-08	2.88386e-08	160252	174998
4.70_627.2847m/z	627.285	4.69977	neg	N-Desmethyllevomepromazine	HMDB0255124				10335813		Organoheterocyclic compounds	Benzothiazines	Phenothiazines	*	38.3	0	2M-H	C18H22N2OS	2.19004	1.14593	0.0206469	0.0664949	39.3346	6.93242e+11	19992.2	2.88386e-08	2.88386e-08	2.88386e-08	2.88386e-08	2.88386e-08	2.88386e-08	2.88386e-08	20941.8	25842.8	26436.3	46732.2	2.88386e-08	2.88386e-08	2.88386e-08	2.88386e-08	2.88386e-08	2.88386e-08	37929	41486.9
4.71_605.2757m/z	605.276	4.70787	pos	7-(3-((3-Acetylphenoxy)methyl)-1,5-dimethyl-1H-pyrazol-4-yl)-3-(3-(naphthalen-1-yloxy)propyl)-1H-indole-2-carboxylic acid	HMDB0247222				121487966		Organic oxygen compounds	Organooxygen compounds	Carbonyl compounds	*	37.4	0	M+NH4	C36H33N3O5	-0.221466	2.15366	0.0137122	0.0549692	41.0437	2.26669e+12	65368.2	2.88386e-08	2.88386e-08	2.88386e-08	2.88386e-08	2.88386e-08	2.88386e-08	2.88386e-08	98625	79747.4	83634.4	130203	2.88386e-08	2.88386e-08	163.357	2.88386e-08	2.88386e-08	2.88386e-08	94481.9	83655.7
4.73_689.2968m/z	689.297	4.72657	pos	Thapsigargin		41196	LMPR0103410001	C09561	446378	67526-95-8	Lipids and lipid-like molecules	Prenol lipids	Isoprenoids	*	36	0	M+K	C34H50O12	5.19111	1.21712	0.0121413	0.0542359	6.95561	124.121	20817.5	167.719	278.857	276.974	130.605	187.653	132.224	2.88386e-08	32619.2	27008.1	26412.1	38463	229.31	173.221	182.471	153.914	61.5522	36.698	30378.3	35384.6
4.75_891.4773m/z	891.477	4.74533	pos	PGP(18:1(9Z)/18:1(9Z)-O(12,13))	HMDB0272766						Unclassified	Unclassified	Unclassified	*	36.4	0	M+Na	C42H78O14P2	1.61624	1.22227	0.0104562	0.0541955	39.344	6.97784e+11	20123.1	2.88386e-08	2.88386e-08	2.88386e-08	2.88386e-08	2.88386e-08	2.88386e-08	2.88386e-08	36104.4	21621.4	26691.3	34228.2	2093.48	2.88386e-08	180.231	2.88386e-08	2.88386e-08	2.88386e-08	31104.3	36569.4
4.76_573.2765m/z	573.276	4.75628	neg	Cyclo(Arg-Gly-Asp-D-Phe-Val)	HMDB0250680				21932600		Organic acids and derivatives	Carboxylic acids and derivatives	Amino acids, peptides, and analogues	*	48.5	52	M-H	C26H38N8O7	-4.50676	1.54406	0.0251513	0.0751482	40.2017	1.26449e+12	36466.2	2.88386e-08	2.88386e-08	2.88386e-08	2.88386e-08	2.88386e-08	2.88386e-08	2.88386e-08	44970.2	45622.1	37426.6	90778.3	2.88386e-08	2.88386e-08	2.88386e-08	2.88386e-08	2.88386e-08	2.88386e-08	59691	89413.5
4.78_650.3958m/z	650.396	4.78343	pos	Gluten exorphin C	HMDB0059796				131769784		Organic acids and derivatives	Carboxylic acids and derivatives	Amino acids, peptides, and analogues	*	38.9	6.49	M+H-H2O	C29H57N5O12	-1.88292	1.26671	0.0123241	0.0542946	39.4947	7.74603e+11	22338.5	2.88386e-08	2.88386e-08	2.88386e-08	2.88386e-08	2.88386e-08	2.88386e-08	2.88386e-08	35505.8	28498.9	28599.1	41427.3	2.88386e-08	2.88386e-08	2.88386e-08	2.88386e-08	2.88386e-08	2.88386e-08	40157.1	33953.6
4.79_603.3236m/z	603.324	4.78833	neg	Trichostatin		46755	LMPK01000055		444732	58880-19-6	Lipids and lipid-like molecules	Polyketides	Linear polyketides	*	36.2	0	2M-H	C17H22N2O3	7.94264	2.36748	0.0242119	0.0732666	41.4426	2.98869e+12	86189.7	2.88386e-08	2.88386e-08	2.88386e-08	2.88386e-08	2.88386e-08	2.88386e-08	2.88386e-08	99582.2	116165	89423.5	211758	209.169	2.88386e-08	71.2044	2.88386e-08	2.88386e-08	2.88386e-08	125390	160107
4.79_671.3112m/z	671.311	4.78833	neg	Dalfopristin	HMDB0015566			C08033	21943991		Phenylpropanoids and polyketides	Macrolide lactams	Unclassified	*	36.7	0	M-H2O-H	C34H50N4O9S	-1.14173	1.09377	0.0304353	0.0849556	39.2618	6.59158e+11	19009.2	2.88386e-08	2.88386e-08	2.88386e-08	2.88386e-08	2.88386e-08	2.88386e-08	2.88386e-08	20013.6	24269.5	19839.9	49932.3	2.88386e-08	2.88386e-08	2.88386e-08	2.88386e-08	2.88386e-08	2.88386e-08	29546.4	37408.7
4.80_344.1760n	367.165	4.80245	pos	6,9,12,15,18,21-Tetracosahexaynoic acid		74336	LMFA01030746		9543643		Lipids and lipid-like molecules	Fatty Acyls	Fatty Acids and Conjugates	*	37.5	10.3	M+H, M+Na	C24H24O2	-4.78773	1.87713	0.0112439	0.0541955	9.0229	520.191	48396.9	93.0369	57.4657	409.269	2.88386e-08	2.88386e-08	91.4866	2.88386e-08	83380.6	60411.4	66240.6	79659.9	460.626	228.384	376.586	2.88386e-08	610.625	2.88386e-08	68401.8	76849.1
4.80_733.3225m/z	733.323	4.80245	pos	Bpd-MA	HMDB0249026						Unclassified	Unclassified	Unclassified	*	36.6	0	M+H	C42H44N4O8	-0.922241	1.22193	0.0119619	0.0541955	10.2349	1205.06	20651.3	17.1372	2.88386e-08	98.6089	2.88386e-08	2.88386e-08	2.88386e-08	4.21412	34507.6	26328.6	26463.9	36538.8	69.151	2.88386e-08	2.88386e-08	2.88386e-08	2.88386e-08	2.88386e-08	29972.6	32318.5
4.82_935.5032m/z	935.503	4.82162	pos	PGP(18:0/20:3(8Z,11Z,14Z)-2OH(5,6))	HMDB0272542						Unclassified	Unclassified	Unclassified	*	36.4	0	M+Na	C44H82O15P2	1.16029	1.14396	0.0116285	0.0541955	39.1703	6.1864e+11	17840.8	2.88386e-08	2.88386e-08	2.88386e-08	2.88386e-08	2.88386e-08	2.88386e-08	2.88386e-08	29685.8	17456.4	22470.8	34910.8	2500.79	19.9135	2.88386e-08	2.88386e-08	2.88386e-08	2.88386e-08	25532.5	28596.9
4.83_166.0630n	165.056	4.83423	neg	Phenyllactic acid	HMDB0000779	34529		C01479	3848	828-01-3	Phenylpropanoids and polyketides	Phenylpropanoic acids	Unclassified	***	64.4	58.3	M-H, M+FA-H, 2M-H, M-H2O-H	C9H10O3	0.138852	2.54738	0.0445809	0.110531	4.57649	23.8594	112987	4735.53	7496.8	4092.06	4901.09	3860.22	4082.19	3980.82	107487	106027	127603	322668	6953.95	7181.93	4012.2	5343.21	3474.75	4029.43	236033	174636
4.83_233.0431m/z	233.043	4.83423	neg	Mono-(3-carboxypropyl) phthalate	HMDB0061748	329023			53435015		Benzenoids	Benzene and substituted derivatives	Benzoic acids and derivatives	**	47.3	0	M-H2O-H	C12H12O6	-9.74463	1.52317	0.0447401	0.110801	4.42249	21.4438	40802.2	1902.75	2995.14	1538.89	1951.04	1680.05	1912.82	1338.57	37067	38773.9	47621.5	116004	2502.03	2844.17	1352.09	1987.78	1318.74	1473.68	84453.9	61168.6
4.83_617.3026m/z	617.303	4.83423	neg	Metixene	HMDB0014484	319349			4167	4969-02-2	Organoheterocyclic compounds	Benzothiopyrans	1-benzothiopyrans	*	38.7	0	2M-H	C20H23NS	-0.595047	1.37795	0.0273692	0.079398	9.20704	591.009	29323.2	49.6155	167.26	2.88386e-08	2.88386e-08	2.88386e-08	2.88386e-08	130.433	34597.1	31127	35375.2	74839.9	2.88386e-08	2.88386e-08	2.88386e-08	2.88386e-08	2.88386e-08	2.88386e-08	60933.6	42743.1
4.84_478.2703n	501.26	4.84083	pos	3-Geranyl-4,2',4',6'-tetrahydroxy-5-prenyldihydrochalcone		52326	LMPK12120523		42607698		Lipids and lipid-like molecules	Polyketides	Flavonoids	*	36.2	4.36	M+NH4, M+Na, M+H	C30H38O5	-3.30183	2.6141	0.00497306	0.0440694	9.65379	805.53	88666.9	110.073	193.414	2.88386e-08	57.6475	234.684	2.88386e-08	174.691	143462	101475	118243	140846	27975.7	2.88386e-08	4778.52	2.88386e-08	2.88386e-08	2.88386e-08	124536	157037
4.86_324.1786n	347.168	4.85993	pos	L-Prolinamide, 5-oxo-L-prolyl-L-norvalyl-	HMDB0253911				13312506		Organic acids and derivatives	Carboxylic acids and derivatives	Amino acids, peptides, and analogues	*	38.7	9.12	M+Na, M+K, M+H	C15H24N4O4	-3.50114	2.75881	0.0126587	0.0543404	7.71178	209.641	106861	509.732	503.584	497.006	404.99	666.842	650.669	335.302	165172	131858	139616	203204	912.205	403.439	1385.21	695.601	572.525	900.433	137018	150414
4.86_648.3566n	671.346	4.85993	pos	Proctolin	HMDB0256789				14213881		Organic acids and derivatives	Carboxylic acids and derivatives	Amino acids, peptides, and analogues	*	52.6	72.6	M+NH4, M+Na, M+H	C30H48N8O8	-4.53119	6.6422	0.0139256	0.0551713	12.8985	7635.51	620947	81.3236	335.689	26.9583	2.88386e-08	2.88386e-08	2.88386e-08	125.294	942642	714457	823578	1.24206e+06	2943.69	2.88386e-08	1226.63	2.88386e-08	2.88386e-08	2.88386e-08	1.22182e+06	1.30234e+06
4.86_693.3279m/z	693.328	4.85993	pos	PKOHA-PI			LMGP20050010		134812427		Lipids and lipid-like molecules	Glycerophospholipids	Oxidized glycerophospholipids	*	37.4	0	M+H-H2O	C32H55O15P	4.64718	1.62086	0.0175367	0.0610865	40.2498	1.30741e+12	37703.9	2.88386e-08	2.88386e-08	2.88386e-08	2.88386e-08	2.88386e-08	2.88386e-08	2.88386e-08	55912.4	38927.4	49105.1	82236	2.88386e-08	42.26	2.88386e-08	2.88386e-08	2.88386e-08	2.88386e-08	47503.8	50957.6
4.88_339.2019n	362.191	4.87795	pos	Bursopoietin	HMDB0249448				23207899		Organic acids and derivatives	Carboxylic acids and derivatives	Amino acids, peptides, and analogues	*	42.2	21.9	M+H, M+Na, M+NH4	C14H25N7O3	0.13304	2.20341	0.00697127	0.0500084	4.73261	26.5863	66995.3	2519.92	4243.05	1346.84	1356.58	1993.69	2662.75	3516.61	106040	75953.5	81513.8	117167	20887	411.069	12611.1	1101.04	1628.72	1110.84	85043.1	98561.2
4.88_389.1782m/z	389.178	4.87795	pos	2-[4-(3-Hydroxypropyl)-2-methoxyphenoxy]-1,3-propanediol 1-xyloside	HMDB0041552	95935			131753165		Organic oxygen compounds	Organooxygen compounds	Carbohydrates and carbohydrate conjugates	**	41.3	0	M+H	C18H28O9	-6.09055	2.81148	0.0113466	0.0541955	11.839	3663.37	109616	29.9221	179.532	2.88386e-08	2.88386e-08	2.88386e-08	2.88386e-08	2.88386e-08	171809	141077	147708	196123	977.866	2.88386e-08	586.03	2.88386e-08	2.88386e-08	2.88386e-08	147257	166708
4.88_777.3489m/z	777.349	4.87795	pos	Daclatasvir	HMDB0250822				74349335		Organic acids and derivatives	Carboxylic acids and derivatives	Amino acids, peptides, and analogues	*	36.9	0	M+K	C40H50N8O6	0.538925	1.01691	0.0119067	0.0541955	13.7554	13829.3	14363.7	1.03864	2.88386e-08	2.88386e-08	6.23185	2.88386e-08	2.88386e-08	2.88386e-08	22618.3	17860.2	19605.3	26095.4	3.07279	2.88386e-08	13.3965	2.88386e-08	2.88386e-08	16.6957	18235.8	22468.3
4.90_392.2033n	393.211	4.89713	pos	(6RS)-22-oxo-23,24,25,26,27-pentanorvitamin D3 6,19-sulfur dioxide adduct / (6RS)-22-oxo-23,24,25,26,27-pentanorcholecalciferol 6,19-sulfur dioxide adduct			LMST03020008		9547268		Lipids and lipid-like molecules	Steroids and steroid derivatives	Secosteroids	*	44.9	45.9	M+H, M+Na	C22H32O4S	3.0164	1.22785	0.010455	0.0541955	3.84957	14.4157	22115.4	1534.12	2148.62	1133.8	926.998	1995.66	1925.55	1074.08	36079.4	26008.9	27584.6	38310.2	3234.48	1475.09	2673.44	1652.78	1897.71	2354.46	29675	31629.7
4.90_512.2818m/z	512.282	4.89713	pos	Flumethasone Pivalate	HMDB0014801	322955			443980	2002-29-1	Lipids and lipid-like molecules	Steroids and steroid derivatives	Pregnane steroids	*	36	0	M+NH4	C27H36F2O6	-0.0529249	1.03304	0.00518956	0.0447061	38.7914	4.75731e+11	13719.4	2.88386e-08	2.88386e-08	2.88386e-08	2.88386e-08	2.88386e-08	2.88386e-08	2.88386e-08	23561.2	13924.6	18065.1	21795.8	4970.03	2.88386e-08	628.41	2.88386e-08	2.88386e-08	2.88386e-08	16910.1	20478.8
4.90_662.3360n	685.325	4.89713	pos	Evasterioside B			LMST05050013				Lipids and lipid-like molecules	Steroids and steroid derivatives	Steroid conjugates	*	46.4	41.4	M+NH4, M+Na, M+H	C32H54O12S	3.63777	2.69948	0.015193	0.0568393	10.9681	2003.24	102754	51.294	2.88386e-08	2.88386e-08	15.0788	2.88386e-08	112.68	180.005	164735	118688	123574	209438	91.9834	2.88386e-08	111.57	2.88386e-08	2.88386e-08	2.88386e-08	240671	230783
4.92_367.2049m/z	367.205	4.91615	pos	Gosogliptin	HMDB0252917				53400847		Organic acids and derivatives	Carboxylic acids and derivatives	Amino acids, peptides, and analogues	*	36.7	0	M+H	C17H24F2N6O	-1.04939	1.2023	0.011663	0.0541955	9.54315	746.063	20136.2	26.99	37.0706	92.4904	12.2067	6.98266	2.88386e-08	13.1895	30954.7	25166.4	28307.1	36328	56.851	4.34948	2.88386e-08	2.88386e-08	2.88386e-08	2.88386e-08	47652.2	54127.8
4.92_691.3759m/z	691.376	4.92273	neg	Monoglucuronylglycyrrhetinic acid	HMDB0037827	92637			14312747	34096-83-8	Lipids and lipid-like molecules	Prenol lipids	Terpene glycosides	*	36.7	0	M+FA-H	C36H54O10	9.33129	1.84605	0.0112386	0.0541955	40.6199	1.68971e+12	48728.9	2.88386e-08	2.88386e-08	2.88386e-08	2.88386e-08	2.88386e-08	2.88386e-08	2.88386e-08	61773.9	73082.8	71911.1	85605.6	2.88386e-08	2.88386e-08	2.88386e-08	2.88386e-08	2.88386e-08	2.88386e-08	71933	94985.7
4.92_737.3539m/z	737.354	4.91615	pos	OKOHA-PI			LMGP20050025		134812442		Lipids and lipid-like molecules	Glycerophospholipids	Oxidized glycerophospholipids	*	37.1	0	M+H	C34H57O15P	4.25808	1.02201	0.0135292	0.0547932	38.8565	4.97692e+11	14352.8	2.88386e-08	2.88386e-08	2.88386e-08	2.88386e-08	2.88386e-08	2.88386e-08	2.88386e-08	27079.7	17120.3	17586	24304.6	25.9574	2.88386e-08	2.88386e-08	2.88386e-08	2.88386e-08	2.88386e-08	17066.4	19856.2
4.94_373.2132m/z	373.213	4.93528	pos	D-Tetrahydropalmatine	HMDB0250799	84992			5417	2934-97-6	Alkaloids and derivatives	Protoberberine alkaloids and derivatives	Unclassified	**	48.2	0	M+NH4	C21H25NO4	2.94751	1.20121	0.0100973	0.0541955	5.64869	50.1677	19968.5	398.034	781.909	208.48	106.862	281.317	390.268	619.367	34574.6	24457.8	24741.5	33601.3	2319.1	116.426	1650.2	239.041	174.281	82.1733	25588.7	30387.8
4.94_388.2021n	411.191	4.93528	pos	CC-401	HMDB0249719				10430360		Organoheterocyclic compounds	Azoles	Pyrazoles	*	36.3	0.0969	M+H, M+Na, M+NH4	C22H24N6O	2.42785	3.50659	0.0107536	0.0541955	11.6005	3105.34	169292	54.5163	132.513	194.585	2.88386e-08	2.88386e-08	2.88386e-08	2.88386e-08	282022	222568	243480	267397	282.185	2.88386e-08	109.637	2.88386e-08	116.065	2.88386e-08	246878	281908
4.94_775.3969m/z	775.397	4.93512	neg	5-Methoxy-7,8-diprenylflavone		48532	LMPK12110096		44257598		Lipids and lipid-like molecules	Polyketides	Flavonoids	*	37.1	0	2M-H	C26H28O3	-4.49956	1.40219	0.0105535	0.0541955	39.7995	9.56869e+11	27594.8	2.88386e-08	2.88386e-08	2.88386e-08	2.88386e-08	2.88386e-08	2.88386e-08	2.88386e-08	41498.7	43639.4	36455.6	43975.1	2.88386e-08	2.88386e-08	2.88386e-08	2.88386e-08	2.88386e-08	2.88386e-08	45129.1	62745.4
4.95_392.2346n	415.224	4.95425	pos	CPA(16:0)		75590	LMGP00000057		24779563		Lipids and lipid-like molecules	Glycerophospholipids	Other Glycerophospholipids	*	36.5	0	M+Na, M+K	C19H37O6P	4.60798	1.37932	0.0111481	0.0541955	9.04851	529.508	26074.2	49.2423	245.011	2.88386e-08	2.88386e-08	2.88386e-08	2.88386e-08	50.4425	45058.7	32783.2	32115	45257.8	1230.57	2.88386e-08	743.437	2.88386e-08	2.88386e-08	63.7395	37124	35187.7
4.95_403.2258n	426.215	4.95425	pos	metergoline	HMDB0254511				4090		Organoheterocyclic compounds	Quinolines and derivatives	Indoloquinolines	*	37.4	4.34	M+H, M+Na	C25H29N3O2	-0.370636	3.06525	0.0102359	0.0541955	6.56831	94.898	129651	1366.21	2081.79	1760.51	1057.93	866.725	1279.73	1150.59	216458	166827	162116	222218	9373.7	911.98	5757.46	1326.59	990.569	1115.03	149975	144710
4.95_806.4506n	829.44	4.95425	pos	Cellulose hydroxyethylate	HMDB0249797				4327536		Organic oxygen compounds	Organooxygen compounds	Carbohydrates and carbohydrate conjugates	*	38.9	0	M+NH4, M+Na, M+H	C36H70O19	-0.609662	2.35693	0.0110682	0.0541955	16.358	83995.7	76162.5	0.906743	5.44046	2.88386e-08	2.88386e-08	2.88386e-08	2.88386e-08	2.88386e-08	129364	97779.7	95865	131563	2403.03	2.88386e-08	1159.51	2.88386e-08	2.88386e-08	2.88386e-08	138750	150223
4.99_389.2180m/z	389.218	4.99237	pos	Kiwiionoside	HMDB0038691	93346			131752431	141897-12-3	Lipids and lipid-like molecules	Prenol lipids	Terpene glycosides	**	53.1	0	M+H-H2O	C19H34O9	2.46066	1.46307	0.0110473	0.0541955	6.95019	123.656	30030.3	242.854	61.6664	548.403	161.99	408.466	176.107	100.49	46999.3	41507.5	42120.8	49554.1	2.88386e-08	2.88386e-08	313.145	2.88386e-08	70.6859	752.695	84146.7	87165.6
4.99_766.4561n	789.445	4.99237	pos	PA(22:6(4Z,7Z,10Z,13Z,16Z,19Z)/20:5(5Z,8Z,11Z,14Z,17Z))	HMDB0115418	82005	LMGP10010839		52929432		Lipids and lipid-like molecules	Glycerophospholipids	Glycerophosphates	*	36.7	0	M+H, M+Na, M+NH4	C45H67O8P	-1.66198	2.00292	0.0137571	0.0550629	7.24004	151.171	55924.3	369.94	625.678	2.88386e-08	298.362	280.374	490.997	524.231	96002.4	61710	68529.2	107005	2299.77	2.88386e-08	1449.66	2.88386e-08	2.88386e-08	2.88386e-08	102442	121404
5.00_819.4234m/z	819.423	4.99727	neg	PGP(i-14:0/20:3(5Z,8Z,11Z)-O(14R,15S))	HMDB0274989						Unclassified	Unclassified	Unclassified	*	38.3	0	M-H2O-H	C40H72O14P2	1.77864	1.31095	0.0107314	0.0541955	39.5926	8.29036e+11	23908.3	2.88386e-08	2.88386e-08	2.88386e-08	2.88386e-08	2.88386e-08	2.88386e-08	2.88386e-08	36125	32524.1	34074.8	40725.7	2.88386e-08	2.88386e-08	2.88386e-08	2.88386e-08	2.88386e-08	2.88386e-08	43939.5	36845.4
5.01_425.2386n	448.228	5.01105	pos	Gly-pro-arg-pro	HMDB0252829	148571			3988351		Organic acids and derivatives	Carboxylic acids and derivatives	Amino acids, peptides, and analogues	*	38.6	4.44	M+H, M+NH4, M+Na	C18H31N7O5	-0.115805	2.8174	0.0109435	0.0541955	9.32866	642.993	108998	169.517	555.619	152.146	89.1042	78.2915	2.88386e-08	141.942	181850	136970	139599	191140	4362.94	66.9213	2052.76	280.093	98.7242	2.88386e-08	155456	181083
5.01_446.2519m/z	446.252	5.01105	pos	PG(12:0/0:0)		79999	LMGP04050011		52927434		Lipids and lipid-like molecules	Glycerophospholipids	Glycerophosphoglycerols	*	36.6	0	M+NH4	C18H37O9P	1.29515	1.23373	0.0111496	0.0541955	9.38804	670.011	21009.3	31.3567	188.14	2.88386e-08	2.88386e-08	2.88386e-08	2.88386e-08	2.88386e-08	35467.3	29232.8	23943.5	36479.9	932.292	2.88386e-08	577.131	2.88386e-08	2.88386e-08	2.88386e-08	43135.2	50056.4
5.01_850.4772n	873.466	5.01105	pos	PGP(16:0/20:4(5Z,8Z,11Z,14Z))	HMDB0013482				53481802		Lipids and lipid-like molecules	Glycerophospholipids	Glycerophosphoglycerophosphates	*	38	0	M+NH4, M+Na	C42H76O13P2	1.30076	1.70129	0.0143322	0.0555233	11.0534	2125.19	39860.2	18.7561	14.0162	2.88386e-08	2.88386e-08	69.4374	2.88386e-08	29.0831	77549.9	48154	45106.9	67875.8	474.913	2.88386e-08	2.88386e-08	2.88386e-08	2.88386e-08	2.88386e-08	75659.5	83968.5
5.05_408.2318n	391.228	5.04945	pos	(9Z,9'Z)-Methylbixin	HMDB0303177				101938023		Lipids and lipid-like molecules	Prenol lipids	Diterpenoids	*	36.1	0.349	M+H-H2O, M+Na	C26H32O4	4.19787	1.67106	0.0232609	0.0712837	2.59888	6.05815	49976.3	8249.43	5816.48	15203.6	7333.7	9256.81	7807.23	4078.77	81621.5	68231.1	62595.5	83431.9	762.298	3215.49	9317.3	4312.58	10908.4	17964.2	99774.1	122522
5.05_779.4283m/z	779.428	5.04515	neg	PGP(16:1(9Z)/16:1(9Z))	HMDB0013488				53481808		Lipids and lipid-like molecules	Glycerophospholipids	Glycerophosphoglycerophosphates	*	38	0	M-H2O-H	C38H72O13P2	1.67885	1.21851	0.0144016	0.0556213	39.4591	7.55728e+11	21794.2	2.88386e-08	2.88386e-08	2.88386e-08	2.88386e-08	2.88386e-08	2.88386e-08	2.88386e-08	24367.8	29587.6	32823.4	43986.1	2.88386e-08	2.88386e-08	2.88386e-08	2.88386e-08	2.88386e-08	2.88386e-08	28453.2	50348.3
5.05_780.4354n	803.425	5.04945	pos	Digoxin	HMDB0001917	2047	LMST01120023	C06956	2724385	20830-75-5	Lipids and lipid-like molecules	Steroids and steroid derivatives	Steroid lactones	*	36.3	0	M+NH4, M+Na, M+H	C41H64O14	7.40591	2.10268	0.0121193	0.0541955	40.9413	2.11131e+12	60887.4	2.88386e-08	2.88386e-08	2.88386e-08	2.88386e-08	2.88386e-08	2.88386e-08	2.88386e-08	103837	72476.4	83278.3	105732	2.88386e-08	2.88386e-08	2.88386e-08	133.504	2.88386e-08	2.88386e-08	107638	112900
5.07_810.4823n	833.472	5.06777	pos	PA(22:5(4Z,7Z,10Z,13Z,16Z)/22:6(5Z,7Z,10Z,13Z,16Z,19Z)-OH(4))	HMDB0266041						Unclassified	Unclassified	Unclassified	*	36.6	0	M+NH4, M+Na	C47H71O9P	-1.50705	1.27165	0.0134954	0.0547932	7.70653	208.88	22913.5	109.697	2.88386e-08	2.88386e-08	2.88386e-08	222.606	315.687	119.888	33623	26667.2	31570.7	45306.2	313.572	2.88386e-08	287.887	2.88386e-08	2.88386e-08	2.88386e-08	52678.9	44285.7
5.07_864.4564n	887.446	5.06777	pos	PGP(18:3(9Z,12Z,15Z)/18:1(12Z)-O(9S,10R))	HMDB0273179						Unclassified	Unclassified	Unclassified	*	37.9	0	M+NH4, M+Na	C42H74O14P2	1.19129	1.21835	0.0113878	0.0541955	9.02798	522.028	20704.9	39.6625	2.88386e-08	237.975	2.88386e-08	2.88386e-08	2.88386e-08	2.88386e-08	30572.8	24184.3	32304.6	36716.8	330.329	120.805	2.88386e-08	2.88386e-08	2.88386e-08	2.88386e-08	40201.8	40192.7
5.07_894.5035n	917.493	5.06777	pos	PGP(20:3(8Z,11Z,14Z)-O(5,6)/18:0)	HMDB0272503						Unclassified	Unclassified	Unclassified	*	37.2	0	M+NH4, M+Na	C44H80O14P2	1.33256	1.07259	0.0124225	0.0542946	39.0196	5.57274e+11	16071	2.88386e-08	2.88386e-08	2.88386e-08	2.88386e-08	2.88386e-08	2.88386e-08	2.88386e-08	24984	20718.6	20506.6	30217	2.88386e-08	2.88386e-08	2.88386e-08	2.88386e-08	2.88386e-08	2.88386e-08	30495.2	27233.4
5.13_454.2415n	477.231	5.12522	pos	Ethyl cellulose	HMDB0033370	89214			24832091	9004-57-3	Organic oxygen compounds	Organooxygen compounds	Carbohydrates and carbohydrate conjugates	*	42.6	20.4	M+H, M+Na, M+NH4	C20H38O11	0.238592	1.90353	0.0115881	0.0541955	13.3433	10392.7	49843.9	4.79607	6.47222	0.508748	1.66838	3.74471	6.00711	10.3753	84574.3	61195.5	69391.9	83876.6	25.1766	0.041531	2.16511	1.03195	0.179397	1.11978	75936.9	87987.5
5.13_824.4617n	847.451	5.12522	pos	PGP(18:3(9Z,12Z,15Z)/16:0)	HMDB0013577				53481895		Lipids and lipid-like molecules	Glycerophospholipids	Glycerophosphoglycerophosphates	*	37.7	0	M+NH4, M+Na	C40H74O13P2	1.47591	1.12082	0.0116381	0.0541955	8.74088	427.827	17306.3	40.4516	2.88386e-08	29.9327	212.777	2.88386e-08	2.88386e-08	2.88386e-08	29135.2	21136.2	23549.2	29824.2	2.88386e-08	193.054	93.2	2.88386e-08	2.88386e-08	2.88386e-08	30313.1	34056.5
5.18_434.2439n	457.233	5.18227	pos	LysoPA(0:0/18:2(9Z,12Z))	HMDB0007852				129661864		Lipids and lipid-like molecules	Glycerophospholipids	Glycerophosphates	*	39.3	9.41	M+NH4, M+Na	C21H39O7P	1.25707	1.37248	0.0092738	0.0541955	11.0523	2123.58	25702	12.1031	72.6189	2.88386e-08	2.88386e-08	2.88386e-08	2.88386e-08	2.88386e-08	41253.3	32482.2	38529.2	40459.4	1487.7	2.88386e-08	93.2427	2.88386e-08	2.88386e-08	2.88386e-08	44622.1	44145.6
5.18_449.2675n	472.257	5.18227	pos	6-(3-(Pyrrolidin-1-yl)propoxy)-2-(4-(3-(pyrrolidin-1-yl)propoxy)phenyl)benzo[d]oxazole	HMDB0251669				45102599		Organoheterocyclic compounds	Azoles	Oxazoles	*	36	0	M+NH4, M+Na, M+H	C27H35N3O3	-0.739936	1.04619	0.0111744	0.0541955	4.07039	16.8	16165.9	962.259	1683.12	423.633	346.037	1055.3	1026.12	1239.34	24996.1	19355	22955.6	27491.5	2074.69	122.597	593.025	515.738	354.616	400.358	28378.8	27083.2
5.18_476.2545n	499.244	5.18227	pos	Calofloride		48419	LMPK12100058		21676132		Lipids and lipid-like molecules	Polyketides	Flavonoids	*	40.5	23.6	M+NH4, M+Na, M+H	C30H36O5	-3.79823	1.21853	0.0109993	0.0541955	9.90046	955.728	20759.3	21.7209	28.0269	16.1371	10.5574	18.7411	38.9713	17.8917	30554	26273.9	33551.1	34164.8	11.2371	0.806616	16.4669	14.2543	13.8392	26.2296	32836.8	36737
5.20_242.0805n	243.088	5.20083	pos	Lumichrome	HMDB0254199	64742		C01727	506	1086-80-2	Organoheterocyclic compounds	Pteridines and derivatives	Alloxazines and isoalloxazines	***	65.1	70.1	M+H, M+Na	C12H10N4O2	0.667532	1.32226	0.00241196	0.033099	0.427493	1.34489	81517.3	60612.4	74671.7	55607.2	65753.5	56313.2	49671.3	61657.3	81936.2	66643.5	76800.5	93845.2	84212.2	85666	77985.1	73187.9	70156	70863.9	87590.2	74655.3
5.20_654.3750n	677.364	5.20083	pos	PI(22:1(11Z)/0:0)			LMGP06050022				Lipids and lipid-like molecules	Glycerophospholipids	Glycerophosphoinositols	*	36.4	0	M+NH4, M+Na	C31H59O12P	0.910104	1.08807	0.0120765	0.0541955	4.49439	22.5396	19105.9	847.66	967.135	1161.11	157.486	1339.53	881.551	579.151	19290.8	13634.6	18075.6	18607	45027.5	2.88386e-08	6827.21	695.072	2.88386e-08	2.88386e-08	18558.9	23237.1
5.50_161.0841n	162.091	5.50397	pos	Tryptophol	HMDB0003447	6932		C00955	10685	526-55-6	Organoheterocyclic compounds	Indoles and derivatives	Indoles	***	64	53.8	M+H-H2O, M+H	C10H11NO	0.34395	2.6043	4.61199e-05	0.0117846	1.77598	3.4247	103021	30081.6	44319.5	31412.6	33406.8	21982.4	20014.9	29353.7	102740	65700.1	84872.1	128224	128829	107759	66411.6	107753	70480.6	67591.6	109355	72839.9
7.47_465.3091n	466.316	7.4713	pos	Glycocholic acid	HMDB0000138	202	LMST05030001	C01921	10140	475-31-0	Lipids and lipid-like molecules	Steroids and steroid derivatives	Bile acids, alcohols and derivatives	***	64.7	97.4	M+H, M+Na, M+NH4, M+H-H2O	C26H43NO6	0.0736696	1.59973	0.00675499	0.0493773	2.04823	4.13597	42600.8	10300.1	338.314	16636	1508.49	21301.9	19279.5	2736.18	57290.6	36989.6	49733.5	58988.7	2513.13	50089.1	63.9641	25290.4	199.991	613.391	26546.4	47006.7
7.91_498.2895m/z	498.289	7.91	neg	Taurodeoxycholic acid	HMDB0000896	5853	LMST05040013	C05463	2733768	516-50-7	Lipids and lipid-like molecules	Steroids and steroid derivatives	Bile acids, alcohols and derivatives	*	38	0	M-H	C26H45NO6S	0.0174143	1.72528	0.00958596	0.0541955	2.56199	5.90521	49106.7	8315.82	2330.5	20431.5	61.6231	10942	14352.8	1776.45	63074.6	50150.4	69593	84360.1	3880.47	23581.5	40.5413	27829.5	2.88386e-08	2.88386e-08	67995.4	102483
8.07_210.1621n	228.196	8.07308	pos	9-tridecynoic acid		74259	LMFA01030602		5312723		Lipids and lipid-like molecules	Fatty Acyls	Fatty Acids and Conjugates	*	45.4	30.3	M+H, M+NH4, M+H-H2O	C13H22O2	0.579296	1.53526	0.0186457	0.062987	0.269223	1.20516	212565	176379	149063	173624	168041	164939	219060	183548	231327	224309	219492	226385	194819	179056	157436	208573	240780	209077	215244	215453
8.77_372.2664n	373.274	8.76893	pos	3alpha-Hydroxy-5beta-chola-7,9(11)-dien-24-oic Acid		84639	LMST04010330		5284077		Lipids and lipid-like molecules	Steroids and steroid derivatives	Bile acids and derivatives	*	55.1	79.5	M+H-H2O, M+H	C24H36O3	-0.0300291	3.8535	0.00988158	0.0541955	6.0592	66.681	203958	3058.71	277.4	4479.89	691.484	6269.61	5016.08	1617.78	343203	241273	302205	319336	1279.94	16449.4	153.78	12103.5	314.438	416.123	251375	379800
8.77_408.2874n	391.284	8.76893	pos	Cholic acid	HMDB0000619	206	LMST04010001	C00695	221493	81-25-4	Lipids and lipid-like molecules	Steroids and steroid derivatives	Bile acids, alcohols and derivatives	***	62.6	93.9	M+H-H2O, M+Na, M+NH4	C24H40O5	-0.305985	1.62841	0.0115578	0.0541955	1.25515	2.38692	62921.6	26361	20625.6	27330.2	25799.3	25196.2	31004.4	28210.3	87439.3	70288.5	81227	85561.7	26606.3	26406.9	20165.6	54341.4	32230.2	27030.4	87268.7	98029.8
8.78_443.2570m/z	443.257	8.78088	neg	sn-3-O-(geranylgeranyl)glycerol 1-phosphate		46751	LMGP10060002	C04590	11705814		Lipids and lipid-like molecules	Glycerophospholipids	Glycerophosphates	*	36.1	0	M-H	C23H41O6P	0.508834	1.00084	0.0106575	0.0541955	8.40902	339.913	14213.9	41.8162	2.88386e-08	98.6868	2.88386e-08	152.211	2.88386e-08	2.88386e-08	17713.1	18251.9	25064.6	23468.6	2.88386e-08	785.228	2.88386e-08	837.242	2.88386e-08	2.88386e-08	20689.5	29644.4
8.78_475.2675m/z	475.268	8.78088	neg	15-keto Latanoprost		45712			9867370		Unclassified	Unclassified	Unclassified	*	38.2	0	M+FA-H	C26H38O5	-6.03289	2.69765	0.00939349	0.0541955	5.9035	59.8593	102000	1704	2.88386e-08	2535.93	195.537	4179.47	2726.99	586.09	144910	127828	170150	159335	262.357	9516.44	2.88386e-08	9825.61	2.88386e-08	240.397	143687	199712
8.78_543.2553m/z	543.255	8.78088	neg	Perindopril Acyl-beta-D-glucuronide	HMDB0060623				45040207		Organic acids and derivatives	Carboxylic acids and derivatives	Amino acids, peptides, and analogues	*	39.3	0	M-H	C25H40N2O11	-1.1623	1.88297	0.00931679	0.0541955	6.41729	85.4664	49300.7	576.843	2.88386e-08	912.764	2.88386e-08	1503.07	712.811	332.41	70570.3	60518.6	83040.8	77000.3	2.88386e-08	4674.18	2.88386e-08	4689.25	2.88386e-08	2.88386e-08	70029.4	97446.8
8.78_611.2426m/z	611.243	8.78088	neg	(-)-Isolonchocarpin		52505	LMPK12140015		12311091		Lipids and lipid-like molecules	Polyketides	Flavonoids	*	38.4	0	2M-H	C20H18O3	-2.06648	1.3194	0.00896308	0.0541955	7.57842	191.131	24004.9	125.594	2.88386e-08	121.693	2.88386e-08	532.038	99.8333	2.88386e-08	34313.1	30258.2	40088.7	37263.4	2.88386e-08	2106.25	2.88386e-08	1729.44	2.88386e-08	2.88386e-08	33418	46113.3
8.92_449.3140n	450.321	8.9228	pos	Chenodeoxycholic acid glycine conjugate	HMDB0000637	43193	LMST05030008	C05466	12544		Lipids and lipid-like molecules	Steroids and steroid derivatives	Bile acids, alcohols and derivatives	***	63.4	97.7	M+H, M+Na, M+NH4, M+H-H2O	C26H43NO5	-0.217629	1.44084	0.0118132	0.0541955	5.36285	41.1509	28922.8	702.848	99.6156	1518.3	5.1763	1075.7	1507.73	10.5706	51325.6	30677.6	41062.7	47763.4	253.042	2454.49	9.68984	2216.87	13.7675	11.1133	36973.2	52890.9
9.15_449.3140n	450.321	9.153	pos	Deoxycholylglycine	HMDB0242414				3493		Lipids and lipid-like molecules	Steroids and steroid derivatives	Bile acids, alcohols and derivatives	***	73	75	M+H, M+Na, M+H-H2O	C26H43NO5	-0.274314	2.78791	0.0111471	0.0541955	4.42329	21.4557	110829	5165.49	1413.21	10865.8	387.722	6397.24	10484.8	1444.18	190924	116598	169118	171682	3039.77	13612.2	227.14	14697.5	2.96101	267.605	138380	194854
9.16_516.2943m/z	516.294	9.15593	neg	3-[(1R,4S,5S,6R)-6-[(1E,3S,5Z,8Z,11Z)-3-Hydroperoxytetradeca-1,5,8,11-tetraen-1-yl]-2,3-dioxabicyclo[2.2.1]heptan-5-yl]propanoylcarnitine	HMDB0241815						Lipids and lipid-like molecules	Fatty Acyls	Eicosanoids	*	37.9	0.305	M-H2O-H	C29H45NO8	-4.48467	1.3803	0.00903372	0.0541955	4.45637	21.9533	27480.2	1251.75	2.88386e-08	2856.33	2.88386e-08	2031.92	2622.27	2.88386e-08	36980.3	33772.7	42372.9	46656.6	687.707	4410.71	2.88386e-08	5598.18	2.88386e-08	2.88386e-08	43061.2	72858.6
9.27_510.3038n	555.302	9.26938	neg	Dodecyl-beta-D-maltoside	HMDB0247203				3481630		Lipids and lipid-like molecules	Fatty Acyls	Fatty acyl glycosides	*	40.3	5.32	M-H, M+FA-H	C24H46O11	-0.339899	1.59778	0.015035	0.056563	-9.13892	0.00177382	65.9429	37175.6	48830.2	77641.3	43906	52568.2	108.103	2.88386e-08	339.194	2.88386e-08	15.4051	41.0585	2.88386e-08	2.88386e-08	24.4466	2.88386e-08	101.936	1979.68	46.1796	14.9221
9.40_536.2995m/z	536.299	9.3952	neg	N-Docosahexaenoyl Tyrosine	HMDB0242024						Unclassified	Unclassified	Unclassified	*	49.5	60.7	M+FA-H	C31H41NO4	-4.60923	1.14583	0.00239567	0.033059	0.942465	1.92181	33336.8	17346.6	22969.4	19734.1	18962.4	21313.5	8098.16	13001.7	42632.9	39354.6	31018.2	38154.7	23400.9	25459.4	26599.9	19704.1	14162.9	25840.9	23847.7	23522.5
9.56_536.2994m/z	536.299	9.5639	neg	Bardoxolone	HMDB0248871				22267137		Organic oxygen compounds	Organooxygen compounds	Carbonyl compounds	*	49.9	63.1	M+FA-H	C31H41NO4	-4.78102	1.03137	0.00425449	0.041148	1.00462	2.00641	26534.6	13224.9	13842.6	15043.4	16348.2	12948.2	4964.85	16202.3	30143.4	28678.6	34242.9	32449	15765.9	17927.7	24805	14496.8	12834.1	18400	38346.3	26245.6
9.74_425.2540n	426.261	9.73752	pos	LysoPE(0:0/14:0)	HMDB0011470	62258	LMGP02050033		53480919		Lipids and lipid-like molecules	Glycerophospholipids	Glycerophosphoethanolamines	**	54.8	0	M+H, M+Na	C19H40NO7P	-0.448521	1.05285	0.00683874	0.0495522	1.55069	2.92957	21579.5	7366.1	11698.2	5624.92	7525.36	7798.45	3022.29	8527.41	30940.6	21445.7	23317.9	33261.7	9887.24	10623.9	13732.6	6090.71	6169.63	17225.2	19500.1	10789.7
9.74_475.2699n	476.277	9.73752	pos	LysoPE(0:0/18:3(9Z,12Z,15Z))	HMDB0011479	62267	LMGP02050043		53480928		Lipids and lipid-like molecules	Glycerophospholipids	Glycerophosphoethanolamines	***	55.8	67.1	M+H, M+Na	C23H42NO7P	-0.0362704	2.55303	0.00715395	0.0504966	1.99366	3.98247	122738	30819.7	42846.2	35238.3	30943.3	38502	13786	23602.4	118997	182548	190472	155761	33773.1	54879.3	44081.3	17726.8	32425.8	54205.3	55818.1	86350.5
9.77_467.3013n	468.309	9.77298	pos	PC(0:0/14:0)		40339	LMGP01050073		24779490		Lipids and lipid-like molecules	Glycerophospholipids	Glycerophosphocholines	***	69.9	78	M+H, M+Na	C22H46NO7P	0.232721	1.66496	0.0130603	0.0546268	1.6476	3.13313	55109.1	17589.2	24022	18106.3	16431.2	20069.3	8287.82	18618.3	83783	52493.2	64951.1	89043.5	19544.2	20839.5	18219.7	13817.7	14943.6	25286.1	70229.2	47852.5
9.77_630.3028m/z	630.303	9.7692	neg	PKOOA-PS			LMGP20040006		134812387		Lipids and lipid-like molecules	Glycerophospholipids	Oxidized glycerophospholipids	*	40.7	12.7	M-H2O-H	C30H52NO12P	-3.26079	2.40649	0.0072446	0.0507552	2.05425	4.15329	97210.6	23405.7	28704	30455.1	23730.5	27022.6	8750.06	21771.9	169656	110309	109725	123436	25563.8	44574.8	33112.7	25961.8	23278.9	41683.5	81752.3	112592
9.83_807.5028m/z	807.503	9.82932	neg	PI(16:0/16:1(9Z))			LMGP06010881				Lipids and lipid-like molecules	Glycerophospholipids	Glycerophosphoinositols	*	47.5	55.8	M-H	C41H77O13P	-0.166618	5.73091	0.0418531	0.105404	-0.689062	0.620257	791661	1.27634e+06	1.62253e+06	1.57275e+06	1.38649e+06	844929	920808	1.31055e+06	2.88386e-08	894101	982856	999896	971369	901744	1.11344e+06	1.73684e+06	1.65133e+06	1.81294e+06	1.92506e+06	2.02414e+06
9.87_475.2699n	474.263	9.87313	neg	LysoPE(18:3(6Z,9Z,12Z)/0:0)	HMDB0011508	62293	LMGP02050017		52925136		Lipids and lipid-like molecules	Glycerophospholipids	Glycerophosphoethanolamines	***	73.9	86.5	M-H, 2M-H	C23H42NO7P	-0.0401519	3.99412	0.0092079	0.0541955	2.09124	4.26114	280449	65815.7	107471	51574.8	66449.1	71467.8	27477.9	70453.1	415238	326291	372642	415061	69185.4	84278.2	113713	63432.3	49978.8	153077	421734	401797
9.87_542.2502m/z	542.25	9.87313	neg	N1,N10-Diferuloylspermidine	HMDB0033471	89298			131751432	70185-61-4	Phenylpropanoids and polyketides	Cinnamic acids and derivatives	Hydroxycinnamic acids and derivatives	*	38.9	0	M+FA-H	C27H35N3O6	-1.14623	1.8824	0.00926657	0.0541955	2.14637	4.42714	61206.9	13825.4	22077	9820.87	14655.3	15625.1	5555.3	15218.8	94929.4	70594.5	79498.2	89343.7	15792.9	17082.5	23594.3	14368	9866.54	31962.9	90335.5	86416.2
9.91_562.3151m/z	562.315	9.90827	neg	LysoPC(18:3(9Z,12Z,15Z)/0:0)	HMDB0010388	40304	LMGP01050038	C04230	24779469		Lipids and lipid-like molecules	Glycerophospholipids	Glycerophosphocholines	***	72.5	98.7	M+FA-H	C26H48NO7P	0.178219	4.55458	0.0113368	0.0541955	1.96944	3.91615	376850	96229.6	101848	117172	118756	105796	33398.3	100407	590623	457148	468820	543778	91766.8	108961	168540	75814.2	75745.6	136015	548638	454546
9.91_630.3027m/z	630.303	9.90827	neg	17-AAG	HMDB0244762				433449		Phenylpropanoids and polyketides	Macrolactams	Unclassified	*	40.8	11.8	M+FA-H	C31H43N3O8	-0.835526	2.14394	0.0118384	0.0541955	2.09648	4.27665	81040.2	18949.5	20534.8	23468.8	24113.9	19930.8	6066.69	19581.8	134288	98422	98764.5	114792	18013.2	21960.8	34319.8	13458.8	13302.7	28587.6	114536	98774.9
9.92_302.3054m/z	302.305	9.9237	pos	(2R,3R)-2-Aminooctadecane-1,3-diol	HMDB0242634						Organic nitrogen compounds	Organonitrogen compounds	Amines	***	71.7	76.7	M+H	C18H39NO2	-0.0080897	2.5084	1.77392e-05	0.00965558	2.04864	4.13715	85811.6	20741.7	26318.6	12818.2	24195	36428.8	9708.61	14981	97794.8	96735.4	72037.7	95030.2	54638.1	98633.6	57303.2	64287.6	31119.9	66391.4	63125.3	106899
9.99_593.2736m/z	593.274	9.9874	neg	PKOHA-PA			LMGP20070010		134812499		Lipids and lipid-like molecules	Glycerophospholipids	Oxidized glycerophospholipids	*	37.8	0	M+FA-H	C26H45O10P	0.653509	1.05706	0.0135379	0.0547932	3.22312	9.33804	17029.9	1823.71	1541.94	1206.23	1772.87	2685.24	2.88386e-08	3736	31756.9	21721.8	22143.4	22992.6	955.912	2608.9	3517.5	1784.11	1522.66	2831.8	19838.9	16031.7
