# Supplementary material for: Systemic infection by Candida albicans requires FASN-α subunit induced cell wall remodeling to perturb immune response
Source: PLoS Pathog. 2025 Mar 26;21(3):e1012865. doi: 10.1371/journal.ppat.1012865 (PMC11940687; doi:10.1371/journal.ppat.1012865)
Supplement: S7 Data — (XLSX) [file ppat.1012865.s018.xlsx]

## Sheet: Sheet1
ID	m/z	Retention time (min)	Ion mode	Metabolites	HMDB	METLIN	Lipidmaps	kegg	PubChem	CAS	Super Class	Class	Sub Class	level	Score	Fragmentation Score	Adducts	Formula	Mass Error (ppm)	VIP	P-value	adj.P-value	log2(FC)	ABS	FC	average(F2)	average(WT)	fas2Δ/Δ-1	fas2Δ/Δ-2	fas2Δ/Δ-3	fas2Δ/Δ-4	fas2Δ/Δ-5	fas2Δ/Δ-6	WT-1	WT-2	WT-3	WT-4	WT-5	WT-6
1.28_357.1767m/z	357.177	1.28107	pos	16-dimethylarsinoyl-9Z-hexadecenoic acid			LMFA00000032		101891711		Lipids and lipid-like molecules	Fatty Acyls	Other Fatty Acyls	*	39.6	7.08	M+H-H2O	C18H35AsO3	-0.489033	1.32794	0.00433483	0.0414846	-1.77725	1.77725	0.29174	9477.11	32484.8	2.88386e-08	2.88386e-08	352.334	730.881	22858.2	32921.2	37231.8	34226.3	23957.7	35999.1	31088.9	32405.1
4.54_131.0715m/z	131.071	4.54435	neg	2-Ethyl-2-Hydroxybutyric acid	HMDB0001975	6411	LMFA01050387		77199	3639-21-2	Lipids and lipid-like molecules	Fatty Acyls	Fatty acids and conjugates	***	68.5	62.3	M-H	C6H12O3	0.654069	1.00538	0.00663894	0.0491943	1.61814	1.61814	3.06979	20347.5	6628.31	16584.4	22916	18638.6	38387.2	9639.19	15919.6	7729.79	6067.63	6487.54	6428.23	6759.2	6297.48
10.32_344.3160m/z	344.316	10.3238	pos	2-oxophytanic acid		53584	LMPR0104010016	C02117	3082203		Lipids and lipid-like molecules	Prenol lipids	Isoprenoids	*	38.4	0	M+NH4	C20H38O3	0.109604	1.05843	0.000901229	0.0248013	2.88355	2.88355	7.37965	15300.7	2073.37	18544.4	17181.6	21665	20764.4	4795.3	8853.62	2794.93	901.151	2380.88	3719.59	1499.11	1144.55
4.84_478.2703n	501.26	4.84083	pos	3-Geranyl-4,2',4',6'-tetrahydroxy-5-prenyldihydrochalcone		52326	LMPK12120523		42607698		Lipids and lipid-like molecules	Polyketides	Flavonoids	*	36.2	4.36	M+NH4, M+Na, M+H	C30H38O5	-3.30183	2.6141	0.00497306	0.0440694	9.65379	9.65379	805.53	88666.9	110.073	143462	101475	118243	140846	27975.7	2.88386e-08	193.414	2.88386e-08	57.6475	234.684	2.88386e-08	174.691
1.96_472.2403m/z	472.24	1.95685	pos	3-O-(alpha-L-arabinopyranosyl-(1->6)-beta-D-glucopyranosyl) butyl 3S-hydroxybutanoate			LMFA03120060				Lipids and lipid-like molecules	Fatty Acyls	Eicosanoids	*	38.5	0	M+NH4	C19H34O12	3.07909	1.45095	0.00246779	0.0335552	-1.9633	1.9633	0.256441	9430.37	36774.1	1259.97	625.843	1043.63	1015.57	21208.5	31428.7	47233.2	39770.1	40516.3	26533.2	22722.2	43869.3
3.58_553.2153m/z	553.215	3.5816	neg	6-O-Oleuropeoylsucrose	HMDB0038117	92867			131752310	17651-05-7	Lipids and lipid-like molecules	Saccharolipids	Unclassified	*	50.1	57.2	M+FA-H	C22H36O13	3.05409	1.48849	0.000341888	0.0201529	-2.27943	2.27943	0.20598	6671.07	32387	2.88386e-08	2.88386e-08	2.88386e-08	2.88386e-08	13995	26031.4	39784.5	30525.3	27945.3	35478.7	29785.2	30803.2
1.05_371.2039m/z	371.204	1.04882	pos	bhos#18			LMFA13040088		86289847		Lipids and lipid-like molecules	Fatty Acyls	Fatty acyl glycosides	*	38.9	0	M+Na	C17H32O7	-0.418046	1.51003	0.00118544	0.0263339	-2.21003	2.21003	0.21613	7579.73	35070.2	2.88386e-08	88.5818	2.88386e-08	2.88386e-08	19367	26022.8	52615.7	33676	29702.9	34307.7	25910.4	34208.6
4.27_504.2584n	505.266	4.27415	pos	Blumenol C O-[apiosyl-(1->6)-glucoside]	HMDB0031936	88049				177261-68-6	Lipids and lipid-like molecules	Fatty Acyls	Fatty acyl glycosides	*	40.6	7.21	M+H, M+Na	C24H40O11	2.61833	1.46727	0.00340241	0.0378652	-2.05788	2.05788	0.240169	8785.61	36581	892.565	500.012	364.591	320.669	12541.7	38094.2	30610.7	46284.7	22686.2	42731.7	44803.1	32369.4
3.58_648.2737m/z	648.274	3.5816	neg	Diethylaminoethyl-dextran	HMDB0251242						Lipids and lipid-like molecules	Fatty Acyls	Fatty acyl glycosides	*	48	46.3	M+FA-H	C24H45NO16	2.79653	1.50341	0.000122645	0.0153619	-2.39875	2.39875	0.189629	5968.96	31476.9	235.371	139.597	264.962	592.276	11640.4	22941.1	39263.5	31353.5	29408.6	30935.5	27255	30645.6
1.57_377.1919m/z	377.192	1.57308	pos	Diflucortolone	HMDB0251260				14445457		Lipids and lipid-like molecules	Steroids and steroid derivatives	Hydroxysteroids	*	51.7	71.4	M+H-H2O	C22H28F2O4	-0.997689	1.03408	0.000378463	0.0207521	-2.28864	2.28864	0.204668	3225.19	15758.2	2.88386e-08	2.88386e-08	2.88386e-08	2.88386e-08	7564.42	11786.7	20532.1	14382	16139.6	16275.5	12284	14935.7
1.06_526.2622m/z	526.262	1.06433	pos	Difluprednate	HMDB0015676	316011		C12695	443936	23674-86-4	Lipids and lipid-like molecules	Steroids and steroid derivatives	Pregnane steroids	*	40.9	17.1	M+NH4	C27H34F2O7	2.27852	1.90331	0.00582569	0.0466692	-1.79247	1.79247	0.288677	19792	68560.9	1315.64	584.117	1588.17	691.942	40420.8	74151.1	63051.5	78451.2	41863.5	82533.5	73467.2	71998.3
4.90_512.2818m/z	512.282	4.89713	pos	Flumethasone Pivalate	HMDB0014801	322955			443980	2002-29-1	Lipids and lipid-like molecules	Steroids and steroid derivatives	Pregnane steroids	*	36	0	M+NH4	C27H36F2O6	-0.0529249	1.03304	0.00518956	0.0447061	38.7914	38.7914	4.75731e+11	13719.4	2.88386e-08	23561.2	13924.6	18065.1	21795.8	4970.03	2.88386e-08	2.88386e-08	2.88386e-08	2.88386e-08	2.88386e-08	2.88386e-08	2.88386e-08
7.47_465.3091n	466.316	7.4713	pos	Glycocholic acid	HMDB0000138	202	LMST05030001	C01921	10140	475-31-0	Lipids and lipid-like molecules	Steroids and steroid derivatives	Bile acids, alcohols and derivatives	***	64.7	97.4	M+H, M+Na, M+NH4, M+H-H2O	C26H43NO6	0.0736696	1.59973	0.00675499	0.0493773	2.04823	2.04823	4.13597	42600.8	10300.1	57290.6	36989.6	49733.5	58988.7	2513.13	50089.1	338.314	16636	1508.49	21301.9	19279.5	2736.18
4.52_542.2939n	565.283	4.51865	pos	Gracilosulfate F			LMST05020057				Lipids and lipid-like molecules	Steroids and steroid derivatives	Steroid conjugates	*	40.2	18.4	M+NH4, M+Na, M+H	C28H46O8S	4.79986	2.20364	0.00288404	0.0359079	9.91422	9.91422	964.891	61193.3	63.4199	94793.8	67824.4	65687.4	102865	35989	2.88386e-08	165.791	214.729	2.88386e-08	2.88386e-08	2.88386e-08	2.88386e-08
9.74_425.2540n	426.261	9.73752	pos	LysoPE(0:0/14:0)	HMDB0011470	62258	LMGP02050033		53480919		Lipids and lipid-like molecules	Glycerophospholipids	Glycerophosphoethanolamines	**	54.8	0	M+H, M+Na	C19H40NO7P	-0.448521	1.05285	0.00683874	0.0495522	1.55069	1.55069	2.92957	21579.5	7366.1	30940.6	21445.7	23317.9	33261.7	9887.24	10623.9	11698.2	5624.92	7525.36	7798.45	3022.29	8527.41
10.58_453.2853n	454.293	10.5809	pos	LysoPE(0:0/16:0)	HMDB0011473	62261	LMGP02050036		53480922		Lipids and lipid-like molecules	Glycerophospholipids	Glycerophosphoethanolamines	***	78.5	94.6	M+H, M+Na, M+H-H2O	C21H44NO7P	-0.421165	6.97819	0.00135196	0.0276363	1.81438	1.81438	3.51707	786010	223484	1.12894e+06	759832	813022	1.11982e+06	431322	463124	303444	166612	251968	283307	92223.1	243350
4.05_271.1766m/z	271.177	4.04853	pos	N-hexanoyl histidine			LMFA08020295				Lipids and lipid-like molecules	Fatty Acyls	Fatty amides	*	48.2	46.4	M+NH4	C12H19N3O3	0.390403	1.1145	8.16308e-05	0.0135817	-1.76449	1.76449	0.29433	5849.27	19873.1	2969.48	2455.5	2539.54	2847.43	9731.63	14552	20471.9	20423	19476.9	22531.3	17387	18948.7
10.63_608.3183m/z	608.318	10.6274	neg	OOB-PE			LMGP20020034		134812364		Lipids and lipid-like molecules	Glycerophospholipids	Oxidized glycerophospholipids	*	38.9	3.53	M+FA-H	C27H50NO9P	-3.89099	2.00012	0.00530702	0.0451005	2.59474	2.59474	6.04082	62710.6	10381.1	76022.7	61112.6	107874	89387.6	21310.3	20556.3	11583.6	3740.95	12407.8	9910.24	7063.52	17580.7
11.21_695.4655m/z	695.465	11.2088	neg	PA(18:3(6Z,9Z,12Z)/18:1(11Z))	HMDB0114979				131821944		Lipids and lipid-like molecules	Glycerophospholipids	Glycerophosphates	*	36.8	0	M-H	C39H69O8P	-0.355779	5.42489	2.11871e-05	0.00965558	-1.90823	1.90823	0.26642	113026	424240	6060.82	192483	148411	130175	112043	88981.8	309243	344162	453968	439159	503936	494968
11.29_205.1952m/z	205.195	11.287	pos	Palustrol	HMDB0302999				110745		Lipids and lipid-like molecules	Prenol lipids	Sesquiterpenoids	***	65.5	41	M+H-H2O	C15H26O	0.444661	1.1327	0.00143814	0.0282255	1.60353	1.60353	3.03887	21724.8	7148.99	23107.2	13933.8	15048.6	33807.3	16282.9	28169.1	7768.47	7266.34	7844.46	9265.8	4883.24	5865.64
3.71_275.1099m/z	275.11	3.71332	pos	Pantoyllactone glucoside	HMDB0041269	95683			14701560		Lipids and lipid-like molecules	Fatty Acyls	Fatty acyl glycosides	**	56.5	0	M+H-H2O	C12H20O8	-8.89041	1.01331	0.00640585	0.0485331	3.92391	3.92391	15.178	14475.3	953.703	24127.6	18277.8	19404.2	20246.8	4169.97	625.742	1128.49	263.337	970.065	2048.01	283.931	1028.39
4.07_471.2813m/z	471.281	4.06698	pos	PC(6:0/6:0)		39963	LMGP01011229		10072611		Lipids and lipid-like molecules	Glycerophospholipids	Glycerophosphocholines	*	38.4	0	M+NH4	C20H40NO8P	-3.69121	1.03558	0.00107947	0.0254958	-2.01167	2.01167	0.247986	4292.53	17309.6	876.646	572.334	325.091	892.784	6401.08	16687.3	17126	21208.5	13996	17524.5	19192.3	14810.2
4.65_546.3254n	569.315	4.65087	pos	Phytyl 2-O-methyl-dimethylarsinoylribose			LMPR0104010040				Lipids and lipid-like molecules	Prenol lipids	Isoprenoids	*	39.5	5.05	M+NH4, M+Na, M+H	C28H55AsO5	-2.1115	3.49544	0.00173397	0.0303053	4.72563	4.72563	26.458	156543	5916.67	239558	167095	172888	234180	122227	3310.98	8388.68	3972.64	3076.53	6301.68	7601.38	6159.13
10.48_663.2765m/z	663.277	10.4775	neg	PI(20:5(5Z,8Z,11Z,14Z,17Z)/0:0)			LMGP06050026				Lipids and lipid-like molecules	Glycerophospholipids	Glycerophosphoinositols	*	36	0	M+FA-H	C29H47O12P	-3.56176	1.38575	6.01037e-06	0.00590681	2.27309	2.27309	4.83356	24789.3	5128.58	30168.2	23220.9	24095.3	18837.5	27298.1	25115.8	4253.55	2.88386e-08	5044.17	4704.66	4294.47	12474.6
3.77_398.2165n	399.224	3.76813	pos	Pregnanolone sulfate	HMDB0240590	3557			44322229	1477-67-4	Lipids and lipid-like molecules	Steroids and steroid derivatives	Sulfated steroids	*	36.2	4.59	M+H, M+Na	C21H34O5S	9.61138	1.80029	0.00656944	0.0489899	-1.53899	1.53899	0.344126	23220.7	67477.4	6649.97	2734.2	4537.24	9325.8	38807.8	77269.2	61304.6	79483.5	52864.6	75919	76643.3	58649.6
3.81_373.2084m/z	373.208	3.80563	pos	pre-putrebactin			LMFA08020201		24883441		Lipids and lipid-like molecules	Fatty Acyls	Fatty amides	*	49.5	54.1	M+H-H2O	C16H30N4O7	0.521406	1.25917	8.62041e-05	0.0135968	-2.26715	2.26715	0.20774	4639.04	22331.1	705.416	631.651	686.398	705.181	10185.8	14919.9	27267.1	21157.9	22961.4	22122.8	19664.7	20812.5
4.61_586.3201n	609.309	4.61278	pos	Presqualene diphosphate			LMPR0106010003	C03428	6449797		Lipids and lipid-like molecules	Prenol lipids	Isoprenoids	*	38.3	0	M+NH4, M+Na, M+H	C30H52O7P2	2.17006	2.48825	0.00187313	0.031436	8.10738	8.10738	275.78	77717.3	281.809	110199	95976.1	80590.1	125435	54104.7	2.88386e-08	798.501	181.589	64.2736	100.898	106.069	439.522
3.59_370.2340n	393.223	3.58583	pos	Thromboxane B2	HMDB0003252	422	LMFA03030002	C05963	5283137	54397-85-2	Lipids and lipid-like molecules	Fatty Acyls	Eicosanoids	*	49.8	62.9	M+H, M+Na	C20H34O6	-4.27495	1.32574	0.002073	0.0318353	-1.8738	1.8738	0.272854	8358.02	30631.8	740.314	507.817	473.166	840.297	19870.2	27716.3	38730.3	28802.9	31228.2	33027.5	23473.7	28528.3
10.46_760.5132m/z	760.513	10.4585	neg	PS(18:1(9Z)/16:0)	HMDB0012387	78623	LMGP03010959		52926066		Lipids and lipid-like molecules	Glycerophospholipids	Glycerophosphoserines	*	52.3	66.4	M-H	C40H76NO10P	-0.266588	4.32356	0.0335221	0.090329	-0.48746	0.71328	656636	920587	139653	745424	746781	771276	809305	727377	866236	930724	935678	844364	922030	1.02449e+06
9.87_475.2699n	474.263	9.87313	neg	LysoPE(18:3(6Z,9Z,12Z)/0:0)	HMDB0011508	62293	LMGP02050017		52925136		Lipids and lipid-like molecules	Glycerophospholipids	Glycerophosphoethanolamines	***	73.9	86.5	M-H, 2M-H	C23H42NO7P	-0.0401519	3.99412	0.0092079	0.0541955	2.09124	4.26114	280449	65815.7	415238	326291	372642	415061	69185.4	84278.2	107471	51574.8	66449.1	71467.8	27477.9	70453.1
