# Supplementary material for: Systemic infection by Candida albicans requires FASN-α subunit induced cell wall remodeling to perturb immune response
Source: PLoS Pathog. 2025 Mar 26;21(3):e1012865. doi: 10.1371/journal.ppat.1012865 (PMC11940687; doi:10.1371/journal.ppat.1012865)
Supplement: S8 Data — (XLSX) [file ppat.1012865.s019.xlsx]

## Sheet: Fig 1
Fig 1A							Fig 1B
	Time after injection (d)	Mock	WT+CTX	fas2Δ/Δ+CTX	fas2Δ/FAS2+CTX		WT+CTX				fas2Δ/Δ+CTX				fas2Δ/FAS2+CTX
	3	0					Kidney
	3	0					636000	510000	980000	552000	528000	548000	109000	113000	464000	545000	660000	1050000
	3	0
	3	0					Fig 1C
	2		1				Time(h)	WT						fas2Δ/Δ						fas2Δ/FAS2
	2		1				0	0.1239	0.1275	0.1259	0.1787	0.1667	0.1671	0.1277	0.1262	0.126	0.1702	0.1633	0.1592	0.1272	0.1334	0.1259	0.1288	0.1098	0.119
	2		1				1.5	0.1187	0.1189	0.1201	0.1192	0.1171	0.1145	0.1203	0.1196	0.1213	0.1204	0.1153	0.1162	0.1175	0.121	0.121	0.1198	0.1241	0.1238
	2		1				3	0.1287	0.1284	0.1286	0.1269	0.1323	1.0606	0.1254	0.1273	0.1274	0.1267	0.1257	0.1249	0.125	0.1277	1.1233	0.4587	0.125	0.1325
	2		1				4.5	0.1334	0.1256	0.1259	0.1768	0.175	0.1799	0.1298	0.1197	0.1219	0.1662	0.166	0.1667	0.1258	0.1295	0.1293	0.1282	0.1218	0.1265
	2		1				6	0.1265	0.1277	0.125	0.1264	0.1226	0.1253	0.125	0.1251	0.1246	0.1249	0.1194	0.1259	0.1285	0.1282	0.126	0.1276	0.1257	0.1282
	2		1				7.5	0.15	0.1575	0.1493	0.1983	0.2156	0.2009	0.1273	0.1297	0.1292	0.1287	0.1307	0.1322	0.1477	0.1542	0.1523	0.1514	0.1418	0.1447
	2		1				9	0.1728	0.1535	0.1501	0.2906	0.2652	0.2613	0.1322	0.127	0.1249	0.128	0.1281	0.126	0.1419	0.1773	0.1749	0.1647	0.1374	0.1546
	2			1			10.5	0.322	0.3145	0.3269	0.3211	0.2336	0.2329	0.1445	0.1309	0.1563	0.1439	0.1343	0.1338	0.2375	0.2372	0.2375	0.2374	0.322	0.3018
	2			1			11	0.2441	0.2352	0.24	0.2406	0.2245	0.225	0.1405	0.1342	0.1305	0.1393	0.1261	0.1274	0.1882	0.1913	0.2252	0.2078	0.1912	0.2316
	2			1			16	0.9255	0.918567	1.1065	0.9663	0.9834	1.0187	0.196	0.1925	0.1947	0.1944	0.2233	0.2021	0.7368	0.7209	0.6821	0.7133	0.9011	0.8641
	2			1			24	1.471	1.4894	1.4922	1.4842	1.3956	1.4229	0.3951	0.237	0.3433	0.2831	0.3732	0.3853	1.4317	1.4317	1.3936	1.5248	1.4004	1.5124
	2			1			36	1.4937	1.5234	1.5113	1.5095	1.6127	1.6099	0.5305	0.5279	0.5379	0.5321	0.6588	0.586	1.44243	1.48287	1.5151	1.4002	1.5304	1.4843
	2			1			48	1.5147	1.5379	1.5857	1.6608	1.6737	1.6705	1.4315	1.4822	1.5091	1.3943	1.5689	1.5302	1.6448	1.66013	1.645	1.5238	1.55647	1.61323
	2			1			72	1.6537	1.656	1.6314	1.5858	1.581	1.5196	1.5945	1.5821	1.6286	1.4955	1.5242	1.5309	1.6622	1.6738	1.6969	1.6776	1.6751	1.6793
	3			1			96	1.6088	1.6143	1.6007	1.6772	1.6461	1.6091	1.6233	1.619	1.5736	1.6024	1.5913	1.5793	1.6313	1.6303	1.6293	1.5771	1.592	1.5828
	2				1		120	1.6228	1.6005	1.5566	1.6433	1.6389	1.5839	1.5971	1.6052	1.5802	1.6487	1.6715	1.648	1.5541	1.5357	1.5916	1.6311	1.6797	1.6517
	2				1
	2				1		Fig 1D
	2				1		Time (h)	WT			fas2Δ/Δ			fas2Δ/FAS2
	2				1		0	5000	5000	5000	5000	5000	5000	5000	5000	5000
	2				1		4	70700	26000	30000	3700	5000	10000	1360000	1300000	25000
	2				1		24	100000	1000000	10000000	10000	100000	1000000	100000	1000000	8800000
	2				1		48	100000000	400000000	7900000	7900000	10000000	10000000	10000000	10000000	100000000
							72	1300000000	1000000000	633000000	428000000	329000000	470000000	356000000	1000000000	633000000
							96	1800000000	670000000	1300000000	1300000000	1100000000	555000000	601000000	100000000	1160000000
																		Fig 1F
							Fig 1E											Heat maps were derived from the data presented in Fig 1H
								WT			fas2Δ/Δ			fas2Δ/FAS2
							Kidney	34000000	40000000	60000000	520000	518000	564000	120000000	21440000	24000000		Fig 1G
							Liver	77200000	65600000	92000000	500000	536000	312000	80000000	20000000	100000000		Heat maps were derived from the data presented in Fig 1H
							Spleen	50000000	10800000	13500000	518000	564000	364000	10000000	114400000	6000000
							Serum	29600	128000	340000	300000	140000	280000	89600	140000	108800
							Fig 1H
								WT			fas2Δ/Δ			fas2Δ/FAS2			WT+Serum			fas2Δ/Δ+Serum			fas2Δ/FAS2+Serum
							C13:0	1.52283	1.1903	0.103613	2.64726	3.00329	0.79578	1.21602	1.26953	1.23476	0.515	0.307	1.18	0.401	0.172	1.27	2.245	0.462	0.499
							C14:0	1.51659	0.971887	1.19224	1.95763	0.869557	1.22448	1.25376	1.03368	1.02087	1.025	0.817	0.898	0.807	0.814	0.861	0.875	0.787	0.809
							C14:1	2.38146	2.35333	2.12465	5.59322	3.41806	2.68331	2.37956	2.0042	1.75138	1.595	1.099	1.739	1.587	0.802	2.242	2.076	1.197	1.271
							C15:0	0.331614	0.594804	0.476063	0.250915	0.137405	0.269211	0.424005	0.461938	0.460437	0.358	0.43	0.381	0.346	0.371	0.241	0.377	0.364	0.372
							C15:1	0	0.436342	0.52655	0.146356	0.335798	0	0.427643	0.428337	0.376625	0.29	0.151	0.184	0.125	0.087	0.444	0.317	0.117	0.056
							C16:0	14.5888	12.8552	12.7705	13.6439	16.7081	13.6931	13.3126	12.5388	13.1537	12.61	12.72	12.75	13.36	13.67	13	11.5	12.39	13.39
							C16:1	13.3465	13.9392	12.7986	13.9242	19.0133	11.2643	12.8186	14.8773	13.2391	17.19	16.35	15.12	18.29	17.5	14.52	13.72	15.61	15.51
							C17:0	0.223308	0.518105	0.534353	0	0	0.213291	0.548821	0.473434	0.57283	0.32	0.459	0.503	0.223	0.418	0.38	0.377	0.43	0.421
							C17:1	0.747186	2.51874	2.40158	1.47032	0	0.711671	1.4002	2.46893	2.48708	2.413	2.326	2.843	2.925	2.525	2.708	2.423	2.625	2.608
							C18:0	3.28356	2.68531	3.88261	2.67775	2.64556	3.74422	2.45554	2.33093	2.60118	2.244	2.311	2.295	1.785	2.267	2.144	2.046	2.009	2.366
							C18:1	30.2237	40.7448	37.5388	29.6084	23.4161	23.6969	34.2244	37.6329	34.2244	33.31	38.84	34.15	31.57	37.25	37.18	35.86	35.18	37.47
							C18:2	30.077	20.1114	24.8147	23.6851	24.4985	25.8446	25.9355	23.9349	22.515	27.04	23.71	27.4	27.87	23.8	24.32	27.62	28.46	25.01
							others	1.757	1.081	0.836	2.231	2.691	1.526	0.643	0.545	1.35177	0.862	0.478	0.568	0.56	0.307	0.691	0.554	0.37	0.205
							Fig 1I
								WT			fas2Δ/Δ			fas2Δ/FAS2
								2.03205	1.20827	1.01734	0.38466	0.454012	0.331844	0.779478	1.67272	1.39106

## Sheet: Fig 2
	Fig 2A	Mock			WT			fas2Δ/Δ			fas2Δ/FAS2
	Time	TNF-α (pg/ml)
	Day 1	237.78	188.06	244.17	276.11	305.56	322.22	427.78	405.56	516.67	281.67	218.61	366.67
	Day 8	156.111	218.444	360.778	/	/	/	253.667	359.444	224.333	/	/	/
	Fig 2B	Mock			WT			fas2Δ/Δ			fas2Δ/FAS2
	Time	IL-1β (pg/ml)
	Day 1	2.59933	5.5732	3.15693	18.4036	18.0319	22.3068	28.0687	25.2807	26.3959	18.5895	23.7937	16.5449
	Day 8	9.366	4.57064	6.578	/	/	/	5.57432	5.68584	4.12456	/	/	/
	Fig 2C	Mock			WT			fas2Δ/Δ			fas2Δ/FAS2
	Time	IL-17a (pg/ml)
	Day 1	85	95	60	170	125	215	380	595	745	190	150	220
	Day 8	3.26709	21.1412	26.3379	/	/	/	4.10299	15.9586	20.4866	/	/	/
	Fig 2D	Mock			WT			fas2Δ/Δ			fas2Δ/FAS2
	Time	IL-6 (ng/ml)
	Day 1	1.725	3.2	17.9	122.583	114.167	128.75	3.825	14.55	15.5	120.5	109.417	120.25
	Day 8	14.25	18.1	9.4	/	/	/	14.35	17.1	3.95	/	/	/
	Fig 2E	Mock			WT			fas2Δ/Δ			fas2Δ/FAS2
	Time	IFN-γ (pg/ml)
	Day 1	3.26047	4.99561	3.16894	14.6099	32.6047	15.2339	2.20498	3.14752	5.05013	14.5913	13.9292	31.6894
	Day 8	1.66166	3.91869	5.14638	/	/	/	4.99561	5.05013	5.03066	/	/	/
	Fig 2F
	Blood-24h	Mock			WT			fas2Δ/Δ
	monocyte CD11b+Ly6Chigh	0.316092	0.488506	0.43956	0.739796	0.730519	0.789474	1.10215	1.33838	1.15169
	neutrophil CD11b+Ly6G+	0.286585	0.225	0.237179	1.37097	1.94444	2.01923	2.88889	4.01163	3.94444
	macrophage CD11c-CD11b+	1.33721	1.02041	1.11111	1.14035	0.925926	1.07143	2.5	1.42857	2.2561
	Fig 2G
	Blood-48h	Mock			WT			fas2Δ/Δ
	monocyte CD11b+Ly6Chigh	0.238636	0.224026	0.236301	1.57534	1.54762	1.5873	0.394737	0.416667	0.429688
	neutrophil CD11b+Ly6G+	0.484848	0.78125	1.06061	2.23684	2.19697	2.09459	2.9375	2.9	3.08333
	macrophage CD11c-CD11b+	0.485294	0.580645	0.556452	2.55	1.91489	2.05556	0.691489	0.361842	0.5
	Fig 2H
	Blood-72h	Mock			WT			fas2Δ/Δ
	monocyte CD11b+Ly6Chigh	0.433673	0.416667	0.447368	1.03261	1.54255	1.03571	0.375648	0.443787	0.47619
	neutrophil CD11b+Ly6G+	0.276786	0.25	0.3	1.79795	1.83442	1.86275	0.578603	0.892857	0.853448
	macrophage CD11c-CD11b+	0.738636	0.875	0.738636	1.1828	1.48936	1.56593	0.730519	0.89527	1.05932
	Fig 2I
	Blood-6d	Mock			WT			fas2Δ/Δ
	monocyte CD11b+Ly6Chigh	0.206422	0.638889	0.265957	1.39535	3.10976	3.76623	0.420792	0.240196	0.638889
	neutrophil CD11b+Ly6G+	0.462963	0.972222	0.555556	8.08824	9.95	10.7447	0.833333	0.636364	1.04167
	macrophage CD11c-CD11b+	0.691489	0.852273	0.833333	1.09031	2.95977	3.07471	0.65	0.76087	0.833333
	Fig 2J	Mock			WT			fas2Δ/Δ			fas2Δ/FAS2
	Time	TNF-α (pg/ml)
	Day 1	316.67	366.67	405.56	3523.89	3201.11	3613.89	1741.11	2103.89	2185.56	2640	3686.67	2926.11
	Day 8	192.333	469.444	193.111	/	/	/	466.111	648.333	655.278	/	/	/
	Fig 2K	Mock			WT			fas2Δ/Δ			fas2Δ/FAS2
	Time	IL-1β (pg/ml)
	Day 1	1905.88	1794.12	2094.12	29673.2	30999.8	33001.6	25918.4	11257.4	11399	30408.7	31385.1	29523.3
	Day 8	707.262	2088.49	671.575	/	/	/	374.04	1299.21	1241.5	/	/	/
	Fig 2L	Mock			WT			fas2Δ/Δ			fas2Δ/FAS2
	Time	IL-17a (pg/ml)
	Day 1	471.677	453.622	441.083	14400	16100	10200	1300	1000	500	15200	9100	14900
	Day 8	82.8689	73.3711	66.0673	/	/	/	43.1783	72.8381	61.0332	/	/	/
	Fig 2M	Mock			WT			fas2Δ/Δ			fas2Δ/FAS2
	Time	IL-6 (ng/ml)
	Day 1	46.75	58.625	46.875	8593.75	11662.5	10385.5	4488.25	5548.25	5615.75	11199.8	11215.5	10293
	Day 8	56.875	273	60	/	/	/	282	46.125	281.25	/	/	/
	Fig 2N	Mock			WT			fas2Δ/Δ
	Time (h)	Macrophage CD11c-CD11b+
	24	0.0524691	0.0484375	0.0379213	2.80488	3.13901	3.75	1.11111	1.41185	1.59848
	48	0.0572626	0.0544118	0.0550595	0.257519	0.253937	0.288462	0.0154167	0.0142726	0.024463
	72	0.0517751	0.0491803	0.05	0.128924	0.148741	0.174419	0.148438	0.147541	0.175277
	144	0.028169	0.0183333	0.0294118	0.424901	0.387597	0.394737	0.0365854	0.0297398	0.0418502
	Fig 2O	Mock			WT			fas2Δ/Δ
	Time (h)	Neutrophil CD11b+Ly6G+
	24	0.191964	0.3125	0.310606	2.40057	2.80645	3.52	0.15	0.228571	0.213235
	48	0.370968	0.330357	0.340909	3.09524	3.55263	4.16667	0.085	0.09375	0.173077
	72	0.264706	0.295455	0.3	10.1546	12.1605	13.2667	0.833333	1.02679	1.07143
	144	0.112676	0.191964	0.1875	14.75	15.25	16.9922	0.659898	0.904255	1.16667
	Fig 2P	Mock			WT			fas2Δ/Δ
	Time (h)	Monocyte CD11b+Ly6Chigh
	24	0.503049	0.553977	0.551471	4.00685	4.07143	4.11765	3.96067	3.90244	4.07738
	48	0.522388	0.766129	0.581081	6.42857	7.24138	6.8	5.46512	4.59184	4.65909
	72	0.566298	0.555556	0.548128	4	3.25472	3.69565	1.68182	1.15385	1.25
	144	0.655022	0.606436	0.568182	9.25347	8.75	8.55096	0.53681	0.446429	0.493421
	Fig 2R
	Mock			WT			fas2Δ/Δ			fas2Δ/FAS2
	0.24	0.11	0.03	1.32	1.72	0.98	0.5	0.32	0.2	1.66	1.82	0.95

## Sheet: Fig 3
	Fig 3B
	Time (d)	Mock	WT+PBS	WT+IA8	fas2Δ/Δ+PBS	fas2Δ/Δ+IA8
	15	0
	15	0
	15	0
	2		1
	2		1
	3		1
	3		1
	5		1
	6		1
	7		1
	8		1
	1			1
	1			1
	1			1
	1			1
	1			1
	1			1
	1			1
	1			1
	15				0
	15				0
	15				0
	15				0
	15				0
	15				0
	15				0
	15				0
	1					1
	1					1
	1					1
	1					1
	2					1
	2					1
	2					1
	3					1
	Fig 3C
	Time (d)	Mock			WT+PBS								WT+IA8								fas2Δ/Δ+PBS								fas2Δ/Δ+IA8
	0	100	100	100	100	100	100	100	100	100	100	100	100	100	100	100	100	100	100	100	100	100	100	100	100	100	100	100	100	100	100	100	100	100	100	100
	1	102.04	105.799	103.004	100.585	97.8148	93.7433	99.6183	98.5936	95.3743	94.7261	97.4833	/	/	/	/	/	/	/	/	96.2893	99.1126	101.322	100.348	102.447	99.9116	100.36	98.8593	93.1777	/	96.9325	96.837	95.7458	/	/	/
	2	101.268	100.741	100.833	89.8206	95.1596	102.681	113.574	101.23	96.65	98.0541	95.5743	/	/	/	/	/	/	/	/	102.195	107.446	100.773	102.426	107.006	102.124	101.126	103.51	93.8084	/	/	/	/	/	/	/
	3	101.692	103.866	102.432	87.5183	86.8366	90.9091	107.797	94.4714	86.9337	92.4219	94.1834	/	/	/	/	/	/	/	/	100.376	102.475	102.498	106.408	112.452	102.122	100.565	101.759	/	/	/	/	/	/	/	/
	4	104.527	107.367	103.29	84.4954	79.0843	102.888	102.999	87.3424	83.6433	88.2744	91.5832	/	/	/	/	/	/	/	/	91.8271	101.915	102.595	105.365	115.715	96.4191	102.517	98.7167	/	/	/	/	/	/	/	/
	5	100.149	109.404	101.717	82.4963	77.0031	80.5882	97.4918	85.451	81.0682	86.3799	86.7103	/	/	/	/	/	/	/	/	88.5392	97.8048	99.7551	102.037	111.8	100.177	97.0211	95.2947	/	/	/	/	/	/	/	/
	6	99.8507	109.404	101.86	82.0575	73.5692	75.5615	88.9858	79.4859	75.0596	82.8981	81.7668	/	/	/	/	/	/	/	/	89.2907	96.8239	99.1675	100.099	118.108	99.9558	92.2958	95.0095	/	/	/	/	/	/	/	/
	7	102.687	110.658	105.246	87.6158	71.2799	74.4385	92.4755	78.516	76.9671	83.4101	82.4217	/	/	/	/	/	/	/	/	95.7727	100	103.428	100.845	108.537	103.714	100.205	99.6673	/	/	/	/	/	/	/	/
	Fig 3D
		WT+PBS			WT+IA8			fas2Δ/Δ+PBS			fas2Δ/Δ+IA8
	Time (h)	Kidney (CFU/g)
	1	69	50	60	495	510	480	100	120	120	111	90	120
	24	240	230	200	11080	11700	10900	11	20	30	2830	2410	2600
	48	882	540	682	17000000	23000000	20000000	80	65	50	4910	4720	5885
	Fig 3E
		WT+PBS			WT+IA8			fas2Δ/Δ+PBS			fas2Δ/Δ+IA8
	Time (h)	Spleen (CFU/g)
	1	103	120	120	195	187	230	100	94	120	100	115	120
	24	112	90	100	6070	5030	5300	50	30	40	72	60	80
	48	197	176	100	1000	2000	3000	0	10	0	1000	2000	0
	Fig 3F
		WT+PBS			WT+IA8			fas2Δ/Δ+PBS			fas2Δ/Δ+IA8
	Time (h)	Liver (CFU/g)
	1	940	900	1000	890	900	1000	790	780	700	950	900	1000
	24	1000	2000	2500	23790	35300	46500	280	294	274	328	370	400
	48	2980	2090	3800	13500	7000	13000	69	40	40	10000	11000	8000
	Fig 3G
		WT+PBS			WT+IA8			fas2Δ/Δ+PBS			fas2Δ/Δ+IA8
	Time (h)	Brain (CFU/g)
	1	6	3	20	7	8	30	7	12	10	13	10	10
	24	39	46	42	55	58	51	4	11	8	40	39	39
	48	18	11	16	38	27	22	1	2	2	46	55	27
	Fig 3H
	Time (h)	WT+PBS liposomes			WT+Clodronate liposomes			fas2Δ/Δ+PBS Liposomes			fas2Δ/Δ+Clodronate Liposomes
		Kidney (CFU/g)
	1	3236.25	14300.3	12837.1	959.488	5444.27	1027.22	624.164	356.665	520.607	1872.66	546.199	468.165
	24	748000	679000	123000	9900000	18800000	20200000	300.075	142.349	89.1663	1002.15	1288.48	1431.64
	48	728395	222377	569840	7.5959e+06	1210000	8.90472e+06	0	0	0	23992.8	25067.1	10743.1
	72	28725.3	10772	23937.8	7.93651e+07	1.42857e+07	1.46825e+07	0	0	0	3230.15	2288.02	1345.9
	Fig 3I
	Time (h)	WT+PBS liposomes			WT+Clodronate liposomes			fas2Δ/Δ+PBS Liposomes			fas2Δ/Δ+Clodronate Liposomes
		Liver (CFU/g)
	1	43310.8	41645	39562.7	1035.2	828.157	1066.1	513.435	171.145	0	195.484	195.484	0
	24	2077.98	6789.42	4732.02	1769.37	2674.62	1234.44	89.7968	44.8984	224.492	21.0659	21.0659	0
	48	744.514	2155.17	1371.47	17263	18873	20348.8	17.2206	17.2206	0	0	0	0
	72	242.229	201.857	403.714	10913.5	95165.3	87307.7	0	0	0	0	0	0
	Fig 3J
	Time (h)	WT+PBS liposomes			WT+Clodronate liposomes			fas2Δ/Δ+PBS Liposomes			fas2Δ/Δ+Clodronate Liposomes
		Spleen (CFU/g)
	1	30398.1	57901.1	39807	995.025	1119.4	1243.78	435.493	326.619	1088.73	218.699	109.349	0
	24	19885.7	25142.9	20571.4	1435.9	1435.9	2051.28	0	176.211	0	0	0	213.196
	48	8108.11	6666.67	7207.21	8857.14	3142.86	3464.7	0	0	0	0	0	0
	72	3668.56	5060.09	8855.15	113882	64000	77647.1	0	0	0	0	0	0
	Fig 3K
	Time (d)	WT+PBS liposomes	WT+Clodronate liposomes	fas2Δ/Δ+PBS Liposomes	fas2Δ/Δ+Clodronate Liposomes
	2	1
	3		1
	3		1
	3		1
	4		1
	30			0
	30			0
	30			0
	30			0
	30				0
	30				0
	30				0
	30				0
	7	1
	8	1
	9	1
	Fig 3L
	Time (d)	WT+PBS liposomes				WT+Clodronate liposomes				fas2Δ/Δ+PBS Liposomes				fas2Δ/Δ+Clodronate Liposomes
	0	100	100	100	100	100	100	100	100	100	100	100	100	100	100	100	100
	1	92.0406	93.4031	91.3471	93.2068	90.3161	92.805	91.9212	90.7143	102.233	101.182	105.528	101.715	101.655	103.096	101.772	99.3275
	2	85.0962	83.7696	88.4956	91.5085	86.5028	/	/	/	100.883	97.5369	103.92	95.79	103.64	102.132	99.7468	99.5861
	3	80.5556	75.8115	85.0541	85.2647	/	/	/	/	100.935	92.8079	105.879	95.6861	102.703	101.523	98.3291	99.3275
	4	68.3246	77.9253	80.6194	/	/	/	/	/	102.804	93.9409	103.618	98.9085	106.509	97.4619	99.7975	100.776
	5	68.3246	77.9253	80.6194	/	/	/	/	/	102.804	93.9409	103.618	98.9085	106.509	97.4619	99.7975	100.776
	6	64.2408	72.4189	76.6733	/	/	/	/	/	104.621	97.8325	105.829	98.9085	105.902	102.132	100.051	100.466
	7	73.1563	79.2208		/	/	/	/	/	106.957	99.9015	105.126	107.484	104.909	99.8985	99.6962	100.673
	8	71.029	/	/	/	/	/	/	/	112.89	108.184	111.099	101.783	101.048	105.279	100.658	107.398
	9	/	/	/	/	/	/	/	/	112.098	106.995	111.307	108.472	100.993	106.041	101.266	109.053
	10	/	/	/	/	/	/	/	/	111.163	107.882	109.648	107.38	101.986	103.401	97.3671	103.88
	11	/	/	/	/	/	/	/	/	107.269	108.621	109.296	105.146	99.7794	99.6954	95.5949	100
	12	/	/	/	/	/	/	/		111.059	109.31	107.889	111.279	100.883	105.736	99.1899	105.639

## Sheet: Fig 4
	Fig 4A
	TNF-α (pg/ml)
	WT			fas2Δ/Δ			HK fas2Δ/Δ			fas2Δ/FAS2			Mock
	197.55	205.65	200.5	555.56	427.78	720.85	212.95	361.11	322.22	202.65	200.3	206.7	130.75	134.5	135.2
	Fig 4B
	IL-1β (pg/ml)
	WT			fas2Δ/Δ			HK fas2Δ/Δ			fas2Δ/FAS2			Mock
	574.118	398.748	443.919	1542.35	2741.18	1905.88	198.235	206.471	194.118	586.471	404.583	444.691	0.259259	0.833333	0.574074
	Fig 4C
	TNF-α
	Dir.			Indir.			Dir.			Indir.			Dir.			Indir.
	0.752985	0.969552	1.05133	0.961237	1.03435	0.961358	1.868	2.00057	1.99386	0.362111	0.386223	0.303529	1.17273	1.11737	1.15999	1.2383	1.18085	1.08797
	Fig 4D
	IL-1β
	Dir.			Indir.			Dir.			Indir.			Dir.			Indir.
	1.58646	1.19342	0.775933	1.02134	0.773769	1.28246	2.3366	1.94891	1.64163	0.185931	0.130502	0.116415	0.799577	0.840382	0.79529	0.877506	1.36242	0.832067
	Fig 4E
	WT			fas2∆/∆			fas2∆/FAS2
	482	499	513	881	906	1004	464	607	450
	Fig 4F
		WT			fas2∆/∆			fas2∆/FAS2
	NOX4	0.931764	1.09719	0.781822	1.61415	1.62934	1.27906	1.42259	1.66835	0.624987
	MMP8	0.909556	1.21378	0.822011	1.35127	1.40869	1.3375	0.764875	1.04115	1.08381
	SOD2	0.632585	1.22724	1.28811	1.013	0.823167	0.804494	1.22017	1.23676	0.578708
	CAT	1.28004	0.936526	1.06778	0.567953	0.750177	0.524015	0.781968	1.28906	0.979621
	Fig 4G
	Time (h)	WT			fas2∆/∆			fas2∆/FAS2
	0	0.5367	0.5503	0.5327	0.5536	0.5372	0.5175	0.5689	0.5516	0.5218
	2	1.629	2.239	1.719	1.67	1.887	1.73	1.683	1.754	1.662
	4	2.431	1.718	4.149	5.643	6.132	5.861	2.358	2.396	2.074
	6	5.931	5.974	4.252	6.609	8.374	6.738	5.466	5.741	5.76
	8	4.684	2.065	5.511	8.226	6.76	8.517	5.931	5.861	5.511
	Fig 4H
	Time (h)	WT			fas2Δ/Δ			fas2Δ/FAS2
	0	0	0	0	0	0	0	0	0	0
	2	31	25	44.83	56.5	52	67	55	34	44.5
	4	51.25	53	56.5	61	59.5	63	43	49.75	56.5
	6	50.5	46	37.75	71.5	61	58	50.5	30.25	28.75
	Fig 4I
		WT			fas2∆/∆			fas2∆/FAS2
	MPO	0.642498	0.519033	0.557349	1.05062	0.96438	1.00708	0.465511	0.375659	0.984859
	S100a8	1.01301	0.984166	0.945851	1.32199	1.35456	1.4105	0.8814	0.723204	1.09875
	iNOS	0.961597	1.06843	0.973335	4.58516	5.9756	5.24535	1.18082	1.34034	0.846871
	Fig 4K				Fig 4M
	WT	fas2Δ/Δ	fas2Δ/FAS2		WT	fas2Δ/Δ	fas2Δ/FAS2
	0.992238	1.36468	1.00623		0.992584	2.02403	1.15925
	0.917848	1.26189	1.02008		1.00742	2.5045	1.17785
	1.08798	1.68559	1.02476		1.02476	3.01207	1.24133
	1.00193	1.60379	0.896136

## Sheet: Fig 5
	Fig 5F
		WT			fas2Δ/Δ			fas2Δ/FAS2
	Outer cell wall	37.47	44.115	41.116	33.626	46.217	30.487	31.469	54.779	40.444
	Inner cell wall	120.683	128.516	100.216	159.799	193.431	146.089	127.199	116.947	91.461
	Fig 5I
	WT			fas2Δ/Δ			fas2Δ/FAS2
	1	1	1	4.00561	4.22012	4.31185	0.860204	0.979287	0.947066
	Fig 5J
		WT			fas2Δ/Δ			fas2Δ/FAS2
	KRE1	0.607972	1.17592	1.18949	3.99286	5.22863	4.29302	1.46175	1.88516	1.06568
	SKN1	1.55733	1.89617	0.644023	2.8708	3.0988	2.52058	0.970496	1.53115	1.54012
	FKS1/GSC1	0.705839	1.39107	1.01846	3.11582	4.14735	4.21152	0.807884	1.49699	0.817761
	XOG1	1.19674	1.16417	1.56315	1.26238	1.0696	1.33183	1.17403	1.39447	0.964474
	CHT3	0.530905	1.42531	1.32152	6.03454	5.0881	3.52176	1.21269	1.06739	1.23692
	CHS1	0.765914	1.47905	1.00784	5.22838	4.16568	3.54227	0.915592	1.04835	1.24978
	CHT2	0.591207	1.29475	1.3064	3.984	2.83675	5.83444	0.786702	0.90149	0.903107
	CDA2	1.13634	1.49076	0.385422	0.935338	0.775805	0.653757	0.921231	1.43032	1.34539
	Fig 5L
	WT			fas2Δ/Δ			fas2Δ/FAS2
	1	1	1	1.27818	1.27902	1.33633	0.938249	0.962328	1.01479
	Fig 5N
	WT			fas2Δ/Δ			fas2Δ/FAS2
	1	1	1	2.52235	2.36096	2.26408	0.972682	0.917131	1.00166
	Fig 5P
	WT			fas2Δ/Δ			fas2Δ/FAS2
	1	1	1	0.991644	0.918458	0.969498	1.01278	0.963729	1.0309

## Sheet: Fig 6
	Fig 6A
		WT			fas2Δ/Δ			fas2Δ/FAS2
	RHO1	0.548047	1.04179	1.75147	10.5788	7.69109	9.77756	0.699781	1.45543	1.81151
	PKC1	1.00461	0.736375	1.35177	29.861	36.2558	51.9334	0.799693	1.25578	1.86896
	BCK1	0.892844	0.939216	1.1925	16.8937	25.064	33.4725	0.922846	2.47443	2.22308
	MKK2	0.847039	0.986396	1.01379	25.7805	35.4796	30.4144	1.89447	1.74849	0.608896
	Fig 6B
		WT			fas2Δ/Δ			fas2Δ/FAS2
	SWI4	0.851495	1.15213	1.01933	2.26153	3.16422	5.6924	0.891216	0.996572	1.02002
	SWI6	0.692877	0.928151	1.55498	5.6274	4.45464	3.40624	1.43383	1.07066	1.57252
	RIM1	0.494299	1.63522	1.23718	5.84846	5.80146	7.03642	1.02581	1.11821	1.34072
	Fig 6D
	WT			fas2Δ/Δ			fas2Δ/Δ+STS			fas2Δ/FAS2
	0.469057	0.192373	0.346638	3.14767	3.22408	2.04545	0.0978405	0.0562274	0.163483	0.506357	0.703493	1.0011
	Fig 6G
	WT			fas2Δ/Δ			fas2Δ/FAS2
	0.655951	0.596322	0.528056	0.990993	0.886341	0.887731	0.539717	0.611375	0.659199
	Fig 6H
		WT			fas2Δ/Δ			fas2Δ/FAS2
	Pkc1 inhibitor (-)	1	1	1	4.00561	4.22012	4.31185	0.860204	0.979287	0.947066
	Pkc1 inhibitor (+)	1	1	1	0.899844	0.959802	1.08451	0.932186	1.02037	1.12732
	Fig 6J
		WT			fas2Δ/Δ			fas2Δ/FAS2
	Pkc1 inhibitor (-)	1	1	1	0.991644	0.918458	0.969498	1.01278	0.963729	1.0309
	Pkc1 inhibitor (+)	1	1	1	0.75271	0.772395	0.761638	1.00715	0.983111	0.975077
	Fig 6L
		WT			fas2Δ/Δ			fas2Δ/FAS2
	Pkc1 inhibitor (-)	1	1	1	2.52235	2.36096	2.26408	0.972682	0.917131	1.00166
	Pkc1 inhibitor (+)	1	1	1	1.37698	1.34989	1.41707	1.01761	1.04564	1.04135
	Fig 6N
		WT			fas2Δ/Δ			fas2Δ/FAS2
	Pkc1 inhibitor (-)	1	1	1	1.27818	1.27902	1.33633	0.938249	0.962328	1.01479
	Pkc1 inhibitor (+)	1	1	1	1.08377	1.27781	1.40713	0.858784	1.00344	0.991144

## Sheet: Fig 7
	Fig 7B							Fig 7C	Kidney CFU/g (105)
	Time (d)	Mock	Mock+WT	fas2Δ/Δ+WT	Heat-shock fas2Δ/Δ+WT	fas2Δ/Δ		Mock+WT				fas2Δ/Δ+WT				Mock
	90	0						1.262	1.286	1.24	0.58	0.022	0.012	0.02	0.06	0	0	0	0
	90	0
	90	0						Fig 7D	Spleen CFU/g (104)
	90	0						Mock+WT				fas2Δ/Δ+WT				Mock
	90	0						1.2	2.6	2	0.4	0.08	0.12	0.2	0.06	0	0	0	0
	90	0
	90	0						Fig 7E							Fig 7F
	10		1					Time (d)	Mock	Mock+WT	Heat-killed fas2Δ/Δ+WT	fas2Δ/Δ+WT	fas2Δ/Δ		Time (d)	Mock	fas2Δ/Δ+WT	Mock+WT	Heat-killed fas2Δ/Δ+WT	fas2Δ/Δ
	11		1					16		1					15	0
	11		1					17		1					15	0
	11		1					17		1					15	0
	12		1					18		1					15	0
	12		1					18		1					15	0
	12		1					18		1					15	0
	12		1					20		1					15	0
	25			1				20		1					15	0
	27			1				17			1				7		1		1
	27			1				17			1				8		1		1
	30			1				18			1				11		1		1
	31			1				18			1				12		1		1
	33			1				18			1				12		1		1
	90			0				22			1				12		1		1
	90			0				23			1				13		1		1
	12				1			24			1				13		1		1
	14				1			16				1			6			1
	15				1			23				1			7			1
	16				1			24				1			7			1
	16				1			24				1			7			1
	16				1			29				1			7			1
	17				1			29				1			8			1
	24				1			90				0			8			1
	90					0		90				0			8			1
	90					0		90	0						15					0
	90					0		90	0						15					0
	90					0		90	0						15					0
	90					0		90	0						15					0
	90					0		90	0						15					0
	90					0		90	0						15					0
								90	0						15					0
								90	0						15					0
	Fig 7G							90					0
	Time (d)	Mock	fas2Δ/Δ+WT	Mock+WT	Heat-killed fas2Δ/Δ+WT	fas2Δ/Δ		90					0
	38		1					90					0
	38		1					90					0
	38		1					90					0
	38		1					90					0
	42		1					90					0
	42		1					90					0
	42		1
	42		1
	29			1
	30			1
	30			1
	31			1
	31			1
	31			1
	32			1
	32			1
	36				1
	36				1
	41				1
	41				1
	41				1
	41				1
	41				1
	41				1
	90	0
	90	0
	90	0
	90	0
	90	0
	90	0
	90	0
	90	0
	90					0
	90					0
	90					0
	90					0
	90					0
	90					0
	90					0
	90					0
	Fig 7H
	Time (d)	Mock	fas2Δ/Δ+WT	Mock+WT	Heat-shock fas2Δ/Δ+WT	fas2Δ/Δ
	62		1
	62		1
	62		1
	64		1
	65		1
	63		1
	65		1
	66		1
	62			1
	62			1
	63			1
	63			1
	65			1
	66			1
	67			1
	68			1
	90	0
	90	0
	90	0
	90	0
	90	0
	90	0
	90	0
	90	0
	63				1
	63				1
	64				1
	64				1
	65				1
	66				1
	66				1
	67				1
	90					0
	90					0
	90					0
	90					0
	90					0
	90					0
	90					0
	90					0

## Sheet: Fig S1
	S1A Fig							S1B Fig
	Time (d)	Mock	WT-5×105	fas2Δ/Δ-5×105	fas2Δ/FAS2-5×105	fas2Δ/Δ-5×106		Time (d)	Mock			WT-5×105								fas2Δ/Δ-5×105								fas2Δ/Δ-5×106								fas2Δ/FAS2-5×105
	180	0						0	100	100	100	100	100	100	100	100	100	100	100	100	100	100	100	100	100	100	100	100	100	100	100	100	100	100	100	100	100	100	100	100	100	100	100
	180	0						1	102.569	98.3723	103.734	81.8795	84.6519	/	83.6006	88.191	/	87.2402	88.7239	102.361	108.05	102.891	100.054	103.768	108.376	95.0544	102.395	106.094	102.842	103.443	99.5	111.611	113.141	115.057	117.666	80.8917	77.6096	64.3528	73.2055	/	83.7696	81.1011	/
	180	0						2	104.659	104.033	104.241	75.8799	82.4458	/	/	/	/	/	/	101.983	104.165	103.924	109.101	105.496	106.789	102.601	103.021	102.154	105.015	106.959	105.528	101.493	104.193	103.654	101.731	/	68.3194	69.4676	/	/	/	/	/
	1		1					3	99.7128	101.392	100.71	67.4178	/	/	/	/	/	/	/	101.538	103.287	97.3893	104.492	105.674	102.983	104.361	103.453	102.296	101.413	98.3498	103.857	100.49	101.341	102.049	102.759	/	/	/	/	/	/	/	/
	1		1					4	97.1675	94.8039	95.9136	/	/	/	/	/	/	/	/	97.6392	95.7849	98.4203	93.1979	94.5423	94.6819	94.7036	94.0558	99.5419	99.4714	96.3087	95.0481	100	96.3031	101.447	94.0045	/	/	/	/	/	/	/	/
	2		1					5	103.261	103.413	106.072	/	/	/	/	/	/	/	/	104.927	104.76	102.091	108.718	100.885	103.059	104.207	102.09	98.3433	100.87	102.638	102.123	97.6086	98.436	101.243	102.332	/	/	/	/	/	/	/	/
	2		1					6	105.263	106	104.663	/	/	/	/	/	/	/	/	100.609	100.6	101.763	98.7413	104.107	98.6375	101.28	101.905	103.837	100.575	103.589	103.543	102.55	104.911	98.5909	101.86	/	/	/	/	/	/	/	/
	2		1					7	97.5455	99.5755	100.044	/	/	/	/	/	/	/	/	98.9628	99.8722	100.983	97.7809	101.285	98.1746	97.3748	101.308	101.487	98.9048	100.796	97.354	100.634	94.0799	97.787	96.895	/	/	/	/	/	/	/	/
	2		1					8	99.9534	100.758	98.4127	/	/	/	/	/	/	/	/	105.197	105.077	100.325	99.4206	101.532	107.286	102.796	100.784	103.02	105.922	103.762	103.421	102.519	104.976	97.1711	101.461	/	/	/	/	/	/	/	/
	3		1					9	100.606	98.0724	97.0878	/	/	/	/	/	/	/	/	96.5131	97.8482	101.848	101.554	102.5	100.749	102.525	100.275	103.147	101.136	101.925	102.628	101.749	101.441	103.105	102.09	/	/	/	/	/	/	/	/
	4		1					10	96.8489	98.0825	102.03	/	/	/	/	/	/	/	/	98.7957	97.9668	99.1833	101.865	100.463	100.604	96.3524	100.411	95.6958	99.2809	95.4326	97.9249	98.8853	96.9766	100.094	99.4995	/	/	/	/		/	/	/
	180			0				11	102.201	102.151	103.799	/	/	/	/	/	/	/	/	98.7957	97.9668	99.1833	101.865	100.463	100.604	96.3524	100.411	104.803	100	101.611	100.766	103.711	103.259	102.821	100.594	/	/	/	/	/	/	/	/
	180			0				12	101.077	99.4258	100.305	/	/	/	/	/	/	/	/	102.136	102.697	100	97.3893	99.4167	99.4387	100.491	99.32	97.375	102.671	105.072	102.908	98.5507	99.3138	96.0219	97	/	/	/	/	/	/	/	/
	180			0				13	104.678	103.705	101.347	/	/	/	/	/	/	/	/	100.711	98.1414	102.653	111.345	97.2339	104.61	102.981	101.552	100.77	100	97.0259	98.087	100.322	101.336	104.286	103.983	/	/	/	/	/	/	/	/
	180			0				14	103.451	100.046	99.057	/	/	/	/	/	/	/	/	100.711	98.1414	102.653	111.345	97.2339	104.61	102.981	101.552	102.76	99.6914	101.244	101.95	99.771	101.636	99.2694	97.8819	/	/	/	/	/	/	/	/
	180			0				15	99.7434	102.412	101.688	/	/	/	/	/	/	/	/	103.223	100.549	94.4267	100.145	101.603	105.439	101.097	104.859	100.826	105.529	101.185	99.7391	101.561	100.492	102.576	102.026	/	/	/	/	/	/	/	/
	180			0
	180			0				S1D Fig
	180			0				Mock			WT			fas2Δ/Δ			fas2Δ/FAS2
	180							0	0	0	7	5	6	0	1	0	8	4	6
	180
	180
	180							S1E Fig	Spleen
	180							Time (h)	WT			fas2Δ/Δ			fas2Δ/FAS2
	180							1	61971.8	72770	112947	464.037	696.056	2320.19	229346	112947	41237.1
	180							24	23529.4	40404	55151.5	259.74	2597.4	0	5660.38	46376.8	57971
	180							48	13009.7	16310.7	18333.3	0	0	0	8510.64	1418.44	15602.8
	1				1			72	4225.35	17125.4	22426.1	0	0	0	24360.5	28169	28169
	2				1
	2				1			S1F Fig	Liver
	2				1			Time (h)	WT			fas2Δ/Δ			fas2Δ/FAS2
	3				1			1	69572.3	79803.6	11666.7	400.44	800.881	0	166667	295061	16666.7
	3				1			24	3937.01	5161.29	9842.52	25.3743	25.3743	0	5161.29	4459.31	3344.48
	3				1			48	1839.93	2391.9	459.242	0	0	0	1693.12	330.579	1079.22
	4				1			72	253.743	2029.94	2486.68	0	0	0	776.699	970.874	1572.49
	180					0
	180					0		S1G Fig	kidney
	180					0		Time (h)	WT			fas2Δ/Δ			fas2Δ/FAS2
	180					0		1	11111.1	22304.8	39184.3	396.825	1562.5	0	53880.7	13888.9	60281.3
	180					0		24	241333	144615	93333.3	132.275	0	0	136527	1.91223e+06	71856.3
	180					0		48	1126250	260355	600000	59.2	0	0	189349	522293	1337500
	180					0		72	14814.8	6790.12	24691.4	0	0	0	12526.1	22268.6	240096
	180					0
								S1H Fig	Brain
								Time (h)	WT			fas2Δ/Δ			fas2Δ/FAS2
								1	616.57	308.285	1191.19	92.6999	92.6999	0	1072.07	1369.86	1191.19
								24	4120.88	3736.26	909.091	75.7576	46.1574	0	3067.48	2453.99	1212.12
								48	1666.67	5175.44	1315.79	0	0	0	4637.68	1739.13	2967.36
								72	8370.39	9312.06	10463	0	0	0	11461.3	13248.1	4349.72

## Sheet: Fig S2
	S2A Fig
	Time(h)	WT			fas2Δ/Δ			fas2Δ/FAS2
	0	0.092	0.1089	0.1032	0.0815	0.0804	0.131	0.128	0.1301	0.1283
	2	0.0889	0.0891	0.0888	0.1318	0.0829	0.0824	0.1283	0.0763	0.0761
	3	0.0952	0.0946	0.0938	0.1289	0.1065	0.1031	0.1091	0.1171	0.1187
	4	0.0919	0.1044	0.1049	0.1266	0.0929	0.0927	0.0859	0.0921	0.1367
	12	0.1848	0.1935	0.2052	0.1391	0.1401	0.1391	0.1989	0.1941	0.1949
	24	1.1121	1.2623	1.1416	0.7076	0.7211	0.7217	1.0958	1.1187	1.1318
	48	1.3897	1.4161	1.4137	1.2256	0.9097	1.0689	1.4088	1.4106	1.4287
	72	1.5744	1.5854	1.5776	1.0369	1.1485	1.2458	1.3516	1.6677	1.7078
	96	1.6546	1.6573	1.6692	1.2238	1.2342	1.1882	1.6677	1.7078	1.6195
	S2B Fig
	Time (h)	WT			fas2Δ/Δ			fas2Δ/FAS2
	0	5000	5000	5000	5000	5000	5000	5000	5000	5000
	2	45000	100000	60000	38500	52000	40000	10000	50000	10000
	8	1730000	1800000	3000000	90000	125000	450000	1190000	800000	4900000
	24	74000000	103000000	78000000	157600	380000	140000	5100000	101000000	8200000
	36	148000000	380000000	214000000	157600	217400	380000	5100000	480000000	444000000
	48	287600000	249600000	25880000	1350000	5100000	2500000	30600000	752000000	30600000
	72	278000000	320000000	294000000	10640000	1950000	13200000	293000000	330000000	280000000
	S2C Fig
	Time (h)	WT			fas2Δ/Δ			fas2Δ/FAS2
	0	0.0356	0.0353	0.0351	0.0354	0.0357	0.0359	0.0356	0.0363	0.036
	2	0.0363	0.035	0.0344	0.0356	0.0357	0.0352	0.0349	0.0353	0.0358
	3	0.035	0.0348	0.0344	0.0345	0.0352	0.0352	0.035	0.0351	0.0347
	4	0.0398	0.0376	0.0366	0.0354	0.0365	0.0366	0.0367	0.038	0.0367
	12	0.054	0.0513	0.0508	0.0365	0.0369	0.0361	0.0545	0.0522	0.051
	24	0.0952	0.0937	0.0912	0.0591	0.0588	0.062	0.0805	0.082	0.0828
	48	0.1358	0.1373	0.1318	0.0786	0.0774	0.0789	0.1447	0.1321	0.1343
	72	0.1219	0.1488	0.1477	0.0953	0.0973	0.1035	0.1336	0.1382	0.1394
	96	0.1525	0.1493	0.1508	0.1121	0.1092	0.1075	0.1592	0.1736	0.1668
	S2E Fig
		WT			fas2Δ/Δ			fas2Δ/FAS2
	Spider	87	95	92	90	88	93	97	93	86
	YPD+10%FCS	97	95	99	94	96	100	95	99	92
	S2F Fig
		WT			fas2Δ/Δ			fas2Δ/FAS2
	ALS3	1	1	1	0.807543	0.70536	1.08337	0.974527	0.913489	0.789745
	SSA1	1	1	1	0.870914	0.768228	1.32135	1.20402	0.732678	0.697631

## Sheet: Fig S3
	S3D Fig
	Mock			WT			fas2Δ/Δ			fas2Δ/FAS2
	2	8	10	69	139	175	15	17	28	186	68	240
	S3E Fig
		Mock			WT			fas2Δ/Δ
	Time (h)	KIM1
	24	1	1	1	1.07556	1.28699	1.60256	0.895645	0.718241	0.635003
	48	1	1	1	27.6947	26.2103	18.7207	2.16514	2.41643	2.66094
	72	1	1	1	21.9617	19.6392	16.39	5.48832	4.90402	5.22804
	Time (h)	NGAL
	24	1	1	1	30.5848	11.1097	15.3431	2.91225	0.94668	1.12105
	48	1	1	1	8.16501	7.377	12.2124	1.84549	0.856161	0.827967
	72	1	1	1	2.39462	1.81664	2.00991	1.6232	0.971919	0.683466
	Time (h)	ICAM
	24	1	1	1	3.2502	3.62258	3.74626	2.65993	2.32854	2.94086
	48	1	1	1	6.33559	6.14253	6.44493	1.81028	1.61706	1.91301
	72	1	1	1	3.44235	4.83631	5.26068	1.1621	1.17621	1.27534

[truncated: 3 more sheets: Fig S5, Fig S6, Fig S7]
